# Supplementary material for: A guided multiverse study of neuroimaging analyses
Source: Nat Commun. 2022 Jun 29;13:3758. doi: 10.1038/s41467-022-31347-8 (PMC9243029; doi:10.1038/s41467-022-31347-8)
Supplement: Supplementary file 3 — Source Data [file 41467_2022_31347_MOESM3_ESM.xlsx]

## Sheet: Figure1
	x	y	preprocessing	bct	sparsity
0	[ 23.09192457 21.80133001 20.71067968 18.72395772 17.22494081 15.39105786 13.46962469 10.95925403 9.65897526 8.06586337 5.79777622 3.73858068 1.22431685 -1.84084236 -5.32464353 -8.56891412 -10.61768013]	[22.10375979 20.53352551 19.55952254 18.19109754 17.44812711 16.70750136 15.67036635 14.58236092 14.1018416 13.67854198 13.30849422 13.58945243 13.75445449 14.2857493 15.56443548 16.4275032 17.96438224]	MRS	degree	[0.4 0.4 0.4 0.4 0.4 0.4 0.4 0.4 0.4 0.4 0.4 0.4 0.4 0.4 0.4 0.4 0.3 0.3 0.3 0.3 0.3 0.3 0.3 0.3 0.3 0.3 0.3 0.3 0.3 0.3 0.3 0.3 0.25 0.25 0.25 0.25 0.25 0.25 0.25 0.25 0.25 0.25 0.25 0.25 0.25 0.25 0.25 0.25 0.2 0.2 0.2 0.2 0.2 0.2 0.2 0.2 0.2 0.2 0.2 0.2 0.2 0.2 0.2 0.2 0.175 0.175 0.175 0.175 0.175 0.175 0.175 0.175 0.175 0.175 0.175 0.175 0.175 0.175 0.175 0.175 0.15 0.15 0.15 0.15 0.15 0.15 …
1	[ 20.57471672 18.75086585 17.22967865 14.64707789 13.25896813 11.69279967 9.85242764 7.33563483 6.1124744 4.49920457 2.5176194 0.76294597 -1.27368047 -3.72422782 -6.30410063 -9.01812188 -10.92104746]	[21.10130047 19.44464494 18.49557513 17.44753864 16.81531084 15.97529089 15.10646789 14.33692536 13.99699737 13.72292206 13.66835562 13.88133605 14.11526209 14.68061249 15.79476364 16.53382284 17.96430816]	MRS	strength	[0.4 0.4 0.4 0.4 0.4 0.4 0.4 0.4 0.4 0.4 0.4 0.4 0.4 0.4 0.4 0.4 0.3 0.3 0.3 0.3 0.3 0.3 0.3 0.3 0.3 0.3 0.3 0.3 0.3 0.3 0.3 0.3 0.25 0.25 0.25 0.25 0.25 0.25 0.25 0.25 0.25 0.25 0.25 0.25 0.25 0.25 0.25 0.25 0.2 0.2 0.2 0.2 0.2 0.2 0.2 0.2 0.2 0.2 0.2 0.2 0.2 0.2 0.2 0.2 0.175 0.175 0.175 0.175 0.175 0.175 0.175 0.175 0.175 0.175 0.175 0.175 0.175 0.175 0.175 0.175 0.15 0.15 0.15 0.15 0.15 0.15 …
2	[13.47691153 34.76609744 20.00442394 19.17910838 21.07610534 29.95722414 29.75706797 27.22808875 25.3113455 8.74178377 18.87399512 9.38796804 21.00076786 21.34839742 6.58149468 22.57375173 -7.96134829]	[ 37.90198908 5.24840236 28.21973182 27.15810293 26.15101104 -1.18237723 -2.13683266 -4.20644881 -7.6444046 23.03294112 -12.35260051 26.71440928 -11.44320412 -12.35790755 28.47654372 -17.71199622 34.60208804]	MRS	betweennness centrality	[0.4 0.4 0.4 0.4 0.4 0.4 0.4 0.4 0.4 0.4 0.4 0.4 0.4 0.4 0.4 0.4 0.3 0.3 0.3 0.3 0.3 0.3 0.3 0.3 0.3 0.3 0.3 0.3 0.3 0.3 0.3 0.3 0.25 0.25 0.25 0.25 0.25 0.25 0.25 0.25 0.25 0.25 0.25 0.25 0.25 0.25 0.25 0.25 0.2 0.2 0.2 0.2 0.2 0.2 0.2 0.2 0.2 0.2 0.2 0.2 0.2 0.2 0.2 0.2 0.175 0.175 0.175 0.175 0.175 0.175 0.175 0.175 0.175 0.175 0.175 0.175 0.175 0.175 0.175 0.175 0.15 0.15 0.15 0.15 0.15 0.15 …
3	[ 14.64567706 18.56996481 15.63356035 19.28087855 22.30860527 24.18652898 25.89501537 25.62284158 25.82239574 25.50715028 25.50629422 25.74128292 23.58375431 21.21108041 13.02692305 2.51010086 -13.63831085]	[-0.60110158 6.41891094 22.83169863 20.52830656 20.24825616 14.46086272 12.46843908 11.36267105 9.972325 9.19168556 8.34137607 7.03465942 7.63083113 6.31188374 5.40808898 6.18860829 19.13688546]	MRS	clustering (bin.)	[0.4 0.4 0.4 0.4 0.4 0.4 0.4 0.4 0.4 0.4 0.4 0.4 0.4 0.4 0.4 0.4 0.3 0.3 0.3 0.3 0.3 0.3 0.3 0.3 0.3 0.3 0.3 0.3 0.3 0.3 0.3 0.3 0.25 0.25 0.25 0.25 0.25 0.25 0.25 0.25 0.25 0.25 0.25 0.25 0.25 0.25 0.25 0.25 0.2 0.2 0.2 0.2 0.2 0.2 0.2 0.2 0.2 0.2 0.2 0.2 0.2 0.2 0.2 0.2 0.175 0.175 0.175 0.175 0.175 0.175 0.175 0.175 0.175 0.175 0.175 0.175 0.175 0.175 0.175 0.175 0.15 0.15 0.15 0.15 0.15 0.15 …
4	[ -4.92529397 -2.49967867 3.68767732 9.91011281 12.9660318 15.96072169 22.62222413 23.05780133 23.45014826 24.2747778 24.53372493 24.85081521 22.58678515 20.61251229 13.00556837 3.1871171 -12.91061485]	[ 5.51352546 16.16321221 7.62744936 19.35005756 21.42471727 19.71026786 12.79758113 11.37043708 9.92054106 8.98832944 8.15349207 6.92298154 7.61932526 6.20786149 5.05308613 5.92380163 18.7502945 ]	MRS	clustering (wei.)	[0.4 0.4 0.4 0.4 0.4 0.4 0.4 0.4 0.4 0.4 0.4 0.4 0.4 0.4 0.4 0.4 0.3 0.3 0.3 0.3 0.3 0.3 0.3 0.3 0.3 0.3 0.3 0.3 0.3 0.3 0.3 0.3 0.25 0.25 0.25 0.25 0.25 0.25 0.25 0.25 0.25 0.25 0.25 0.25 0.25 0.25 0.25 0.25 0.2 0.2 0.2 0.2 0.2 0.2 0.2 0.2 0.2 0.2 0.2 0.2 0.2 0.2 0.2 0.2 0.175 0.175 0.175 0.175 0.175 0.175 0.175 0.175 0.175 0.175 0.175 0.175 0.175 0.175 0.175 0.175 0.15 0.15 0.15 0.15 0.15 0.15 …
5	[ -0.94827854 -9.64878779 -13.56608394 -16.78626573 -18.21445381 -19.47499485 -21.52074604 -23.11489244 -23.76508289 -24.5456982 -25.20227744 -25.4977987 -23.76768643 -23.89970752 -22.42554237 -16.34662434 -36.8991444 ]	[25.9203563 24.7718329 25.30013667 24.85490094 24.2147069 23.29501907 21.54850924 20.97539649 21.0620303 21.49120586 21.97517039 22.83979404 24.02689742 25.4013629 28.19775614 31.46506859 -4.47659045]	MRS	eigenvector centrality	[0.4 0.4 0.4 0.4 0.4 0.4 0.4 0.4 0.4 0.4 0.4 0.4 0.4 0.4 0.4 0.4 0.3 0.3 0.3 0.3 0.3 0.3 0.3 0.3 0.3 0.3 0.3 0.3 0.3 0.3 0.3 0.3 0.25 0.25 0.25 0.25 0.25 0.25 0.25 0.25 0.25 0.25 0.25 0.25 0.25 0.25 0.25 0.25 0.2 0.2 0.2 0.2 0.2 0.2 0.2 0.2 0.2 0.2 0.2 0.2 0.2 0.2 0.2 0.2 0.175 0.175 0.175 0.175 0.175 0.175 0.175 0.175 0.175 0.175 0.175 0.175 0.175 0.175 0.175 0.175 0.15 0.15 0.15 0.15 0.15 0.15 …
6	[-12.68896188 -16.95774532 -18.7814965 -20.51405999 -25.40691941 -22.66037509 -24.0245275 -24.87883045 -25.22212147 -25.3415194 -25.16553824 -24.76491349 -23.98196248 -23.1448897 -19.96519822 -14.88632243 -9.88621514]	[24.86222989 25.31242194 25.25901995 24.23338215 20.63393818 22.48529007 21.56172543 21.85815866 22.27741013 22.92878029 23.51331885 24.53242547 25.88850428 27.35059466 29.98800169 31.49605554 32.6813274 ]	MRS	sugraph centrality	[0.4 0.4 0.4 0.4 0.4 0.4 0.4 0.4 0.4 0.4 0.4 0.4 0.4 0.4 0.4 0.4 0.3 0.3 0.3 0.3 0.3 0.3 0.3 0.3 0.3 0.3 0.3 0.3 0.3 0.3 0.3 0.3 0.25 0.25 0.25 0.25 0.25 0.25 0.25 0.25 0.25 0.25 0.25 0.25 0.25 0.25 0.25 0.25 0.2 0.2 0.2 0.2 0.2 0.2 0.2 0.2 0.2 0.2 0.2 0.2 0.2 0.2 0.2 0.2 0.175 0.175 0.175 0.175 0.175 0.175 0.175 0.175 0.175 0.175 0.175 0.175 0.175 0.175 0.175 0.175 0.15 0.15 0.15 0.15 0.15 0.15 …
7	[ 30.06676086 31.58328897 32.71920721 31.56177829 31.3435476 31.45900811 31.19935501 30.19693755 29.71653495 29.27952409 28.69895654 27.98499671 26.4105911 23.03433801 15.22118068 3.92907936 -12.30640847]	[22.77437095 21.02345575 15.75688676 15.48694103 15.55270371 12.6897113 11.22292515 9.25984714 7.43918874 6.61982628 5.87075781 4.56913026 4.6215098 3.49762491 1.89915977 4.33836756 17.62560392]	MRS	local efficiency	[0.4 0.4 0.4 0.4 0.4 0.4 0.4 0.4 0.4 0.4 0.4 0.4 0.4 0.4 0.4 0.4 0.3 0.3 0.3 0.3 0.3 0.3 0.3 0.3 0.3 0.3 0.3 0.3 0.3 0.3 0.3 0.3 0.25 0.25 0.25 0.25 0.25 0.25 0.25 0.25 0.25 0.25 0.25 0.25 0.25 0.25 0.25 0.25 0.2 0.2 0.2 0.2 0.2 0.2 0.2 0.2 0.2 0.2 0.2 0.2 0.2 0.2 0.2 0.2 0.175 0.175 0.175 0.175 0.175 0.175 0.175 0.175 0.175 0.175 0.175 0.175 0.175 0.175 0.175 0.175 0.15 0.15 0.15 0.15 0.15 0.15 …
8	[ 41.62240181 -15.40064738 -19.06178267 28.22395132 26.81579128 25.68681217 22.36805136 -39.12889393 32.4607686 22.80183762 5.72413995 30.50310509 37.28984817 -2.63491345 27.92254513 -39.28324241 -40.79676401]	[-10.48016788 40.58391919 37.67990363 -28.26092864 -24.54915459 -29.80602315 -32.30545115 -9.32599297 -15.6752961 -30.17359508 41.11102139 -23.89405947 -11.18082164 39.4942822 -17.44327659 5.09526998 3.22281726]	MRS	modularity (louvain)	[0.4 0.4 0.4 0.4 0.4 0.4 0.4 0.4 0.4 0.4 0.4 0.4 0.4 0.4 0.4 0.4 0.3 0.3 0.3 0.3 0.3 0.3 0.3 0.3 0.3 0.3 0.3 0.3 0.3 0.3 0.3 0.3 0.25 0.25 0.25 0.25 0.25 0.25 0.25 0.25 0.25 0.25 0.25 0.25 0.25 0.25 0.25 0.25 0.2 0.2 0.2 0.2 0.2 0.2 0.2 0.2 0.2 0.2 0.2 0.2 0.2 0.2 0.2 0.2 0.175 0.175 0.175 0.175 0.175 0.175 0.175 0.175 0.175 0.175 0.175 0.175 0.175 0.175 0.175 0.175 0.15 0.15 0.15 0.15 0.15 0.15 …
9	[ 7.90038246 35.33615607 7.84672662 33.10167323 25.17292119 28.5103303 26.67590957 2.4635236 3.25723291 37.10825364 2.33493657 2.82851034 33.05673877 19.10878031 -14.10561511 -42.85204575 -39.93585639]	[ 38.43899617 -16.32278051 35.63671004 -19.7467894 -29.90996367 -21.53211868 -22.8421641 40.22369387 40.20588772 -15.73873546 37.00790167 36.58729337 -17.2305691 -34.16528633 -39.51887729 -8.9712127 -14.37404252]	MRS	modularity (probtune)	[0.4 0.4 0.4 0.4 0.4 0.4 0.4 0.4 0.4 0.4 0.4 0.4 0.4 0.4 0.4 0.4 0.3 0.3 0.3 0.3 0.3 0.3 0.3 0.3 0.3 0.3 0.3 0.3 0.3 0.3 0.3 0.3 0.25 0.25 0.25 0.25 0.25 0.25 0.25 0.25 0.25 0.25 0.25 0.25 0.25 0.25 0.25 0.25 0.2 0.2 0.2 0.2 0.2 0.2 0.2 0.2 0.2 0.2 0.2 0.2 0.2 0.2 0.2 0.2 0.175 0.175 0.175 0.175 0.175 0.175 0.175 0.175 0.175 0.175 0.175 0.175 0.175 0.175 0.175 0.175 0.15 0.15 0.15 0.15 0.15 0.15 …
10	[26.74261768 28.05068635 27.92696906 28.01171857 27.93611701 27.51025173 26.96951762 24.87438994 24.6806676 23.23341615 22.77353388 21.48889551 20.45359519 19.17737516 15.37188838 12.25807986 13.43753445]	[ 2.34134511e+01 2.02717152e+01 1.90398735e+01 1.57492550e+01 1.45477736e+01 1.19769310e+01 8.24453857e+00 3.50818780e+00 1.84595680e+00 -3.67875398e-03 -5.20211688e-01 -3.20513536e+00 -4.93161731e+00 -7.21639935e+00 -1.10624004e+01 -1.73521055e+01 -2.19245547e+01]	MRS	participation coefficient	[0.4 0.4 0.4 0.4 0.4 0.4 0.4 0.4 0.4 0.4 0.4 0.4 0.4 0.4 0.4 0.4 0.3 0.3 0.3 0.3 0.3 0.3 0.3 0.3 0.3 0.3 0.3 0.3 0.3 0.3 0.3 0.3 0.25 0.25 0.25 0.25 0.25 0.25 0.25 0.25 0.25 0.25 0.25 0.25 0.25 0.25 0.25 0.25 0.2 0.2 0.2 0.2 0.2 0.2 0.2 0.2 0.2 0.2 0.2 0.2 0.2 0.2 0.2 0.2 0.175 0.175 0.175 0.175 0.175 0.175 0.175 0.175 0.175 0.175 0.175 0.175 0.175 0.175 0.175 0.175 0.15 0.15 0.15 0.15 0.15 0.15 …
11	[11.28034484 2.32194831 3.31445206 3.74794737 4.32926571 9.86686528 4.62435898 4.48076682 9.24187483 9.816525 10.01451879 3.58930043 3.19528919 1.82212393 0.74835733 -1.8065689 15.8021645 ]	[ -7.46993135 24.7701043 24.67954817 23.76932318 23.49951729 -1.32366387 22.20896474 21.6055132 -2.05510275 -2.16246255 -2.80908238 19.00165009 19.73455163 19.77320283 21.25174017 23.12746284 -12.33570233]	MRS	module degree z-score	[0.4 0.4 0.4 0.4 0.4 0.4 0.4 0.4 0.4 0.4 0.4 0.4 0.4 0.4 0.4 0.4 0.3 0.3 0.3 0.3 0.3 0.3 0.3 0.3 0.3 0.3 0.3 0.3 0.3 0.3 0.3 0.3 0.25 0.25 0.25 0.25 0.25 0.25 0.25 0.25 0.25 0.25 0.25 0.25 0.25 0.25 0.25 0.25 0.2 0.2 0.2 0.2 0.2 0.2 0.2 0.2 0.2 0.2 0.2 0.2 0.2 0.2 0.2 0.2 0.175 0.175 0.175 0.175 0.175 0.175 0.175 0.175 0.175 0.175 0.175 0.175 0.175 0.175 0.175 0.175 0.15 0.15 0.15 0.15 0.15 0.15 …
12	[21.46327706 20.48094608 19.50982105 18.26310261 17.47433987 17.0022788 16.33413402 16.47567742 16.08792424 15.72476102 15.04509975 15.0692669 14.78650257 15.27637935 15.54623116 12.93981442 6.01550709]	[23.0941136 22.80678648 22.74629192 22.47836279 21.97843186 20.94938919 19.0148254 14.94954415 13.55588792 12.27520137 10.97100809 10.19784345 8.9880108 7.20389751 4.62081182 1.61155936 2.7366865 ]	MRS	pagerank centrality	[0.4 0.4 0.4 0.4 0.4 0.4 0.4 0.4 0.4 0.4 0.4 0.4 0.4 0.4 0.4 0.4 0.3 0.3 0.3 0.3 0.3 0.3 0.3 0.3 0.3 0.3 0.3 0.3 0.3 0.3 0.3 0.3 0.25 0.25 0.25 0.25 0.25 0.25 0.25 0.25 0.25 0.25 0.25 0.25 0.25 0.25 0.25 0.25 0.2 0.2 0.2 0.2 0.2 0.2 0.2 0.2 0.2 0.2 0.2 0.2 0.2 0.2 0.2 0.2 0.175 0.175 0.175 0.175 0.175 0.175 0.175 0.175 0.175 0.175 0.175 0.175 0.175 0.175 0.175 0.175 0.15 0.15 0.15 0.15 0.15 0.15 …
13	[ 27.1085657 27.77161842 27.73833954 27.22299273 27.08158604 26.67685957 26.2630631 23.91665567 23.57922993 22.12602676 21.70222016 20.432964 19.40670603 18.14538004 14.67329984 10.22257761 -11.55688396]	[ 21.85292356 19.40361395 18.02456345 16.07499491 15.09070143 13.05641474 9.20475713 4.20072836 2.49409617 0.8796695 0.20658707 -2.35197723 -4.09624461 -6.6563947 -10.53061233 -15.28547641 20.66911706]	MRS	diversity coefficient	[0.4 0.4 0.4 0.4 0.4 0.4 0.4 0.4 0.4 0.4 0.4 0.4 0.4 0.4 0.4 0.4 0.3 0.3 0.3 0.3 0.3 0.3 0.3 0.3 0.3 0.3 0.3 0.3 0.3 0.3 0.3 0.3 0.25 0.25 0.25 0.25 0.25 0.25 0.25 0.25 0.25 0.25 0.25 0.25 0.25 0.25 0.25 0.25 0.2 0.2 0.2 0.2 0.2 0.2 0.2 0.2 0.2 0.2 0.2 0.2 0.2 0.2 0.2 0.2 0.175 0.175 0.175 0.175 0.175 0.175 0.175 0.175 0.175 0.175 0.175 0.175 0.175 0.175 0.175 0.175 0.15 0.15 0.15 0.15 0.15 0.15 …
14	[32.52141064 32.44197842 29.8528812 32.47518405 34.83273341 32.13124347 35.20754386 36.92253715 33.83453549 36.6347831 36.2681648 35.94690474 37.66528851 24.14104352 19.66778619 8.265546 1.03297465]	[21.29731464 19.50598556 25.85590947 20.28461504 13.4995307 0.99011248 5.27258649 1.28633852 -4.55241253 -3.48449369 1.95410515 0.90561692 8.43652952 31.60766638 34.56071904 40.7621667 -1.78692738]	MRS	gateway degree	[0.4 0.4 0.4 0.4 0.4 0.4 0.4 0.4 0.4 0.4 0.4 0.4 0.4 0.4 0.4 0.4 0.3 0.3 0.3 0.3 0.3 0.3 0.3 0.3 0.3 0.3 0.3 0.3 0.3 0.3 0.3 0.3 0.25 0.25 0.25 0.25 0.25 0.25 0.25 0.25 0.25 0.25 0.25 0.25 0.25 0.25 0.25 0.25 0.2 0.2 0.2 0.2 0.2 0.2 0.2 0.2 0.2 0.2 0.2 0.2 0.2 0.2 0.2 0.2 0.175 0.175 0.175 0.175 0.175 0.175 0.175 0.175 0.175 0.175 0.175 0.175 0.175 0.175 0.175 0.175 0.15 0.15 0.15 0.15 0.15 0.15 …
15	[ 27.18473073 25.02647857 23.81627972 21.53175547 20.09870304 17.925194 14.12451266 9.88484248 7.91964437 5.75695792 2.62149149 -0.04257677 -2.39900959 -5.12044265 -7.83810089 -10.19434079 -11.18049053]	[18.38830543 17.18287163 16.32866219 15.54743032 15.0872325 14.50895924 14.2097635 13.71556313 13.39694495 13.59858489 13.04687468 13.44636771 13.83301782 14.29042626 15.19421097 15.73343698 16.83628497]	MRS	k-core centrality	[0.4 0.4 0.4 0.4 0.4 0.4 0.4 0.4 0.4 0.4 0.4 0.4 0.4 0.4 0.4 0.4 0.3 0.3 0.3 0.3 0.3 0.3 0.3 0.3 0.3 0.3 0.3 0.3 0.3 0.3 0.3 0.3 0.25 0.25 0.25 0.25 0.25 0.25 0.25 0.25 0.25 0.25 0.25 0.25 0.25 0.25 0.25 0.25 0.2 0.2 0.2 0.2 0.2 0.2 0.2 0.2 0.2 0.2 0.2 0.2 0.2 0.2 0.2 0.2 0.175 0.175 0.175 0.175 0.175 0.175 0.175 0.175 0.175 0.175 0.175 0.175 0.175 0.175 0.175 0.175 0.15 0.15 0.15 0.15 0.15 0.15 …
16	[-13.61231936 10.16250803 7.73034181 -0.05913073 -2.60163458 -3.91761329 -5.94156349 -9.21840252 -10.56714373 -11.93433176 -13.21733553 -15.00466304 -17.20354798 -19.59541953 -22.52910464 -26.23559709 -30.20160324]	[-37.45552337 -30.68703802 -26.95951665 -22.09807076 -19.78699171 -16.65836193 -13.20083157 -10.32349759 -9.2685423 -8.1289865 -6.85659506 -5.45361745 -4.07826475 -2.51352985 -0.90530399 1.15754195 2.68396743]	GRS	degree	[0.4 0.4 0.4 0.4 0.4 0.4 0.4 0.4 0.4 0.4 0.4 0.4 0.4 0.4 0.4 0.4 0.3 0.3 0.3 0.3 0.3 0.3 0.3 0.3 0.3 0.3 0.3 0.3 0.3 0.3 0.3 0.3 0.25 0.25 0.25 0.25 0.25 0.25 0.25 0.25 0.25 0.25 0.25 0.25 0.25 0.25 0.25 0.25 0.2 0.2 0.2 0.2 0.2 0.2 0.2 0.2 0.2 0.2 0.2 0.2 0.2 0.2 0.2 0.2 0.175 0.175 0.175 0.175 0.175 0.175 0.175 0.175 0.175 0.175 0.175 0.175 0.175 0.175 0.175 0.175 0.15 0.15 0.15 0.15 0.15 0.15 …
17	[ -9.13822513 -9.20869664 -9.79762745 -10.79631838 -11.2648674 -12.08079052 -12.9155653 -14.41972964 -15.24302674 -16.22530771 -17.29252547 -18.52981486 -19.97189518 -21.90301495 -24.25145607 -27.48300781 -30.83328297]	[-11.12030805 -11.63282982 -11.31173884 -10.38948521 -9.67059521 -8.82964725 -7.72433427 -6.37508608 -5.76849259 -5.03398648 -4.15980107 -3.15032667 -2.34450754 -1.22273788 -0.24650138 1.74125281 2.92221153]	GRS	strength	[0.4 0.4 0.4 0.4 0.4 0.4 0.4 0.4 0.4 0.4 0.4 0.4 0.4 0.4 0.4 0.4 0.3 0.3 0.3 0.3 0.3 0.3 0.3 0.3 0.3 0.3 0.3 0.3 0.3 0.3 0.3 0.3 0.25 0.25 0.25 0.25 0.25 0.25 0.25 0.25 0.25 0.25 0.25 0.25 0.25 0.25 0.25 0.25 0.2 0.2 0.2 0.2 0.2 0.2 0.2 0.2 0.2 0.2 0.2 0.2 0.2 0.2 0.2 0.2 0.175 0.175 0.175 0.175 0.175 0.175 0.175 0.175 0.175 0.175 0.175 0.175 0.175 0.175 0.175 0.175 0.15 0.15 0.15 0.15 0.15 0.15 …
18	[ 13.99942503 7.04064272 6.03658992 -1.59805188 -8.96934319 -8.50968943 -11.52904844 -24.32120868 -20.10391255 -18.61326906 -16.21345074 -17.84545133 -25.98120209 -26.44292033 -11.72648815 1.57313442 -15.23406172]	[-41.45854033 -25.31514396 -28.71439389 -33.39466103 -33.04190186 -35.04390277 -33.56958739 -26.63514662 -30.15753477 -30.97020649 -32.49759173 -31.67881245 -27.67096198 -26.98466348 -33.09510026 -38.0832388 34.06465546]	GRS	betweennness centrality	[0.4 0.4 0.4 0.4 0.4 0.4 0.4 0.4 0.4 0.4 0.4 0.4 0.4 0.4 0.4 0.4 0.3 0.3 0.3 0.3 0.3 0.3 0.3 0.3 0.3 0.3 0.3 0.3 0.3 0.3 0.3 0.3 0.25 0.25 0.25 0.25 0.25 0.25 0.25 0.25 0.25 0.25 0.25 0.25 0.25 0.25 0.25 0.25 0.2 0.2 0.2 0.2 0.2 0.2 0.2 0.2 0.2 0.2 0.2 0.2 0.2 0.2 0.2 0.2 0.175 0.175 0.175 0.175 0.175 0.175 0.175 0.175 0.175 0.175 0.175 0.175 0.175 0.175 0.175 0.175 0.15 0.15 0.15 0.15 0.15 0.15 …
19	[-17.98607768 -27.02485312 -24.49950756 -26.40830368 -25.71298826 -21.75814429 -16.00922615 -26.50446191 -25.3123334 -20.70911279 -23.92482 -19.64217022 -18.47707608 -16.36334398 -17.14926366 -24.10655193 -31.89626531]	[ 0.63757243 -2.61469595 0.83760817 -1.14355912 -3.22340771 -2.69266093 -3.45661214 -11.694621 -14.22026264 -17.06297513 -15.7119591 -21.90170072 -19.9271149 -18.44534007 -19.14833374 -9.05887978 -4.6798535 ]	GRS	clustering (bin.)	[0.4 0.4 0.4 0.4 0.4 0.4 0.4 0.4 0.4 0.4 0.4 0.4 0.4 0.4 0.4 0.4 0.3 0.3 0.3 0.3 0.3 0.3 0.3 0.3 0.3 0.3 0.3 0.3 0.3 0.3 0.3 0.3 0.25 0.25 0.25 0.25 0.25 0.25 0.25 0.25 0.25 0.25 0.25 0.25 0.25 0.25 0.25 0.25 0.2 0.2 0.2 0.2 0.2 0.2 0.2 0.2 0.2 0.2 0.2 0.2 0.2 0.2 0.2 0.2 0.175 0.175 0.175 0.175 0.175 0.175 0.175 0.175 0.175 0.175 0.175 0.175 0.175 0.175 0.175 0.175 0.15 0.15 0.15 0.15 0.15 0.15 …
20	[-18.86366029 -24.50973218 -27.28699052 -29.63492058 -30.2865316 -30.10836569 -29.20392241 -28.76848067 -27.80920056 -25.67553844 -26.30243711 -25.84913675 -20.06192305 -16.45381986 -18.44436501 -14.16352337 -23.17382741]	[ -1.02831171 0.68445643 0.71586021 -0.27401564 -1.34298781 -2.55629759 -4.71223319 -7.5331998 -9.1883114 -10.42694526 -12.54456717 -15.11066847 -16.93674899 -17.26005819 -15.70458349 -2.77611274 2.52653742]	GRS	clustering (wei.)	[0.4 0.4 0.4 0.4 0.4 0.4 0.4 0.4 0.4 0.4 0.4 0.4 0.4 0.4 0.4 0.4 0.3 0.3 0.3 0.3 0.3 0.3 0.3 0.3 0.3 0.3 0.3 0.3 0.3 0.3 0.3 0.3 0.25 0.25 0.25 0.25 0.25 0.25 0.25 0.25 0.25 0.25 0.25 0.25 0.25 0.25 0.25 0.25 0.2 0.2 0.2 0.2 0.2 0.2 0.2 0.2 0.2 0.2 0.2 0.2 0.2 0.2 0.2 0.2 0.175 0.175 0.175 0.175 0.175 0.175 0.175 0.175 0.175 0.175 0.175 0.175 0.175 0.175 0.175 0.175 0.15 0.15 0.15 0.15 0.15 0.15 …
21	[-20.70841751 -21.87426866 -22.86232509 -24.1244104 -24.73110135 -25.53243597 -26.03543317 -28.24772561 -30.80358186 -31.90818302 -32.24746994 -32.21951436 -32.72123253 -35.92749975 15.88659547 -38.08171704 29.72679375]	[ 5.19424696 5.70839925 6.14002425 6.82317907 7.35784922 8.27715431 10.81287463 12.65138632 13.43782672 14.76177828 15.47759824 16.3635601 17.50966056 17.28985467 -30.52365266 15.06186681 -23.38632439]	GRS	eigenvector centrality	[0.4 0.4 0.4 0.4 0.4 0.4 0.4 0.4 0.4 0.4 0.4 0.4 0.4 0.4 0.4 0.4 0.3 0.3 0.3 0.3 0.3 0.3 0.3 0.3 0.3 0.3 0.3 0.3 0.3 0.3 0.3 0.3 0.25 0.25 0.25 0.25 0.25 0.25 0.25 0.25 0.25 0.25 0.25 0.25 0.25 0.25 0.25 0.25 0.2 0.2 0.2 0.2 0.2 0.2 0.2 0.2 0.2 0.2 0.2 0.2 0.2 0.2 0.2 0.2 0.175 0.175 0.175 0.175 0.175 0.175 0.175 0.175 0.175 0.175 0.175 0.175 0.175 0.175 0.175 0.175 0.15 0.15 0.15 0.15 0.15 0.15 …
22	[-23.19506117 -24.29323663 -25.20007868 -26.23991446 -26.58626889 -26.91257637 -27.14028042 -29.07966991 -30.28189633 -31.08895027 -31.69822227 -30.26532833 -35.8053335 -36.05675981 -37.38499198 -36.44480879 -39.19941284]	[ 7.21880484 7.79192419 8.24081132 9.10047847 9.85250479 11.0129759 13.01684589 14.68868041 15.56295517 16.35657006 16.7154171 16.90093987 10.74357015 14.93813036 -14.43430626 18.36300435 12.655372 ]	GRS	sugraph centrality	[0.4 0.4 0.4 0.4 0.4 0.4 0.4 0.4 0.4 0.4 0.4 0.4 0.4 0.4 0.4 0.4 0.3 0.3 0.3 0.3 0.3 0.3 0.3 0.3 0.3 0.3 0.3 0.3 0.3 0.3 0.3 0.3 0.25 0.25 0.25 0.25 0.25 0.25 0.25 0.25 0.25 0.25 0.25 0.25 0.25 0.25 0.25 0.25 0.2 0.2 0.2 0.2 0.2 0.2 0.2 0.2 0.2 0.2 0.2 0.2 0.2 0.2 0.2 0.2 0.175 0.175 0.175 0.175 0.175 0.175 0.175 0.175 0.175 0.175 0.175 0.175 0.175 0.175 0.175 0.175 0.15 0.15 0.15 0.15 0.15 0.15 …
23	[-10.95838146 -18.35302816 -25.07764702 -10.75545357 -12.60013801 -17.7825241 -7.95365509 -7.34184769 -0.53792338 -9.3311262 -11.50656599 -14.42680723 -12.25795257 -10.75869272 -14.04015316 -20.08741766 -29.42748142]	[-19.68552017 -11.59327863 -11.30012631 -25.40895117 -27.4011728 -28.87154095 -29.90507925 -31.84248917 -30.4663708 -29.42836336 -28.44723726 -27.37357408 -25.09999068 -23.49335306 -21.72526083 -11.46171864 -3.8408091 ]	GRS	local efficiency	[0.4 0.4 0.4 0.4 0.4 0.4 0.4 0.4 0.4 0.4 0.4 0.4 0.4 0.4 0.4 0.4 0.3 0.3 0.3 0.3 0.3 0.3 0.3 0.3 0.3 0.3 0.3 0.3 0.3 0.3 0.3 0.3 0.25 0.25 0.25 0.25 0.25 0.25 0.25 0.25 0.25 0.25 0.25 0.25 0.25 0.25 0.25 0.25 0.2 0.2 0.2 0.2 0.2 0.2 0.2 0.2 0.2 0.2 0.2 0.2 0.2 0.2 0.2 0.2 0.175 0.175 0.175 0.175 0.175 0.175 0.175 0.175 0.175 0.175 0.175 0.175 0.175 0.175 0.175 0.175 0.15 0.15 0.15 0.15 0.15 0.15 …
24	[ 0.83446159 -19.10925666 32.40405889 -7.954027 35.45145691 34.98970729 -39.16914342 26.97192686 37.36886034 -40.40978832 -11.70908223 40.02155993 37.15148847 -4.4161278 -32.58579222 -8.23115158 -5.03769686]	[ 42.31627381 -38.73562564 -24.28911011 42.05130754 -18.9567435 -13.27923661 10.097125 -22.19687741 -13.00513644 0.6063168 38.94858374 -7.99705118 -14.86753415 40.35749647 -22.06588261 32.72659072 35.07615424]	GRS	modularity (louvain)	[0.4 0.4 0.4 0.4 0.4 0.4 0.4 0.4 0.4 0.4 0.4 0.4 0.4 0.4 0.4 0.4 0.3 0.3 0.3 0.3 0.3 0.3 0.3 0.3 0.3 0.3 0.3 0.3 0.3 0.3 0.3 0.3 0.25 0.25 0.25 0.25 0.25 0.25 0.25 0.25 0.25 0.25 0.25 0.25 0.25 0.25 0.25 0.25 0.2 0.2 0.2 0.2 0.2 0.2 0.2 0.2 0.2 0.2 0.2 0.2 0.2 0.2 0.2 0.2 0.175 0.175 0.175 0.175 0.175 0.175 0.175 0.175 0.175 0.175 0.175 0.175 0.175 0.175 0.175 0.175 0.15 0.15 0.15 0.15 0.15 0.15 …
25	[ 31.37716011 12.12374311 11.6930442 34.84245569 15.39917491 34.35283437 14.46408561 31.33848421 27.88408705 23.255285 -10.85040993 23.04175735 -17.2203177 22.02021789 19.77695451 24.31855429 -5.36347491]	[-17.20840054 35.74338906 36.60239638 -9.82083585 35.44352972 -12.6902882 35.33776639 -18.76668905 -26.02349804 -26.97271153 34.47786619 -29.45775659 36.20654792 -29.41700198 -29.49829026 -32.64009647 40.51056549]	GRS	modularity (probtune)	[0.4 0.4 0.4 0.4 0.4 0.4 0.4 0.4 0.4 0.4 0.4 0.4 0.4 0.4 0.4 0.4 0.3 0.3 0.3 0.3 0.3 0.3 0.3 0.3 0.3 0.3 0.3 0.3 0.3 0.3 0.3 0.3 0.25 0.25 0.25 0.25 0.25 0.25 0.25 0.25 0.25 0.25 0.25 0.25 0.25 0.25 0.25 0.25 0.2 0.2 0.2 0.2 0.2 0.2 0.2 0.2 0.2 0.2 0.2 0.2 0.2 0.2 0.2 0.2 0.175 0.175 0.175 0.175 0.175 0.175 0.175 0.175 0.175 0.175 0.175 0.175 0.175 0.175 0.175 0.175 0.15 0.15 0.15 0.15 0.15 0.15 …
26	[ 4.83211452 4.00164798 -1.07599982 -18.58440074 1.49627833 -2.00191875 -5.54412981 -4.14371547 -3.73260168 -0.07980604 -0.42978093 -1.89622179 -3.34927889 1.27460967 -1.24742202 -3.88355959 -14.19374488]	[-36.35001648 -36.95532954 -37.98637213 -32.18180864 -34.78793944 -35.09084895 -33.16440538 -31.89117979 -30.90187019 -29.42774382 -27.70797429 -28.78377273 -27.34156954 -27.86905734 -29.40256832 -28.7671094 -29.36616 ]	GRS	participation coefficient	[0.4 0.4 0.4 0.4 0.4 0.4 0.4 0.4 0.4 0.4 0.4 0.4 0.4 0.4 0.4 0.4 0.3 0.3 0.3 0.3 0.3 0.3 0.3 0.3 0.3 0.3 0.3 0.3 0.3 0.3 0.3 0.3 0.25 0.25 0.25 0.25 0.25 0.25 0.25 0.25 0.25 0.25 0.25 0.25 0.25 0.25 0.25 0.25 0.2 0.2 0.2 0.2 0.2 0.2 0.2 0.2 0.2 0.2 0.2 0.2 0.2 0.2 0.2 0.2 0.175 0.175 0.175 0.175 0.175 0.175 0.175 0.175 0.175 0.175 0.175 0.175 0.175 0.175 0.175 0.175 0.15 0.15 0.15 0.15 0.15 0.15 …
27	[-20.69477836 3.25700107 -21.38847135 -23.090129 0.40712748 -23.56520772 -0.87225276 -24.65893826 -24.68172518 -24.19752981 -2.15415667 -26.36936397 1.19382411 -28.0661278 -24.942484 -18.45167111 10.98507267]	[-23.33921375 -18.7785569 -22.50928869 -21.525618 -18.55017128 -20.85461711 -17.92751164 -20.01718604 -19.78202983 -20.9949879 -19.46237005 -19.25296354 -18.39651063 -17.78874074 -22.78855619 11.19262369 -22.10720519]	GRS	module degree z-score	[0.4 0.4 0.4 0.4 0.4 0.4 0.4 0.4 0.4 0.4 0.4 0.4 0.4 0.4 0.4 0.4 0.3 0.3 0.3 0.3 0.3 0.3 0.3 0.3 0.3 0.3 0.3 0.3 0.3 0.3 0.3 0.3 0.25 0.25 0.25 0.25 0.25 0.25 0.25 0.25 0.25 0.25 0.25 0.25 0.25 0.25 0.25 0.25 0.2 0.2 0.2 0.2 0.2 0.2 0.2 0.2 0.2 0.2 0.2 0.2 0.2 0.2 0.2 0.2 0.175 0.175 0.175 0.175 0.175 0.175 0.175 0.175 0.175 0.175 0.175 0.175 0.175 0.175 0.175 0.175 0.15 0.15 0.15 0.15 0.15 0.15 …
28	[ -6.55300287 -5.8283203 -6.08824279 -6.59739147 -6.5560135 -7.07768532 -7.40648823 -8.08151294 -8.39285588 -8.85438285 -9.17451077 -9.87241754 -11.1447446 -12.3819829 -13.98379923 -20.50496108 -22.55807247]	[-14.15763042 -15.79243189 -16.17620318 -16.11680174 -15.74524841 -15.73203928 -15.63753211 -15.83448212 -16.11490596 -16.41941467 -16.42371104 -17.0880963 -17.74522352 -18.15869193 -18.004336 -18.89707976 -15.77750605]	GRS	pagerank centrality	[0.4 0.4 0.4 0.4 0.4 0.4 0.4 0.4 0.4 0.4 0.4 0.4 0.4 0.4 0.4 0.4 0.3 0.3 0.3 0.3 0.3 0.3 0.3 0.3 0.3 0.3 0.3 0.3 0.3 0.3 0.3 0.3 0.25 0.25 0.25 0.25 0.25 0.25 0.25 0.25 0.25 0.25 0.25 0.25 0.25 0.25 0.25 0.25 0.2 0.2 0.2 0.2 0.2 0.2 0.2 0.2 0.2 0.2 0.2 0.2 0.2 0.2 0.2 0.2 0.175 0.175 0.175 0.175 0.175 0.175 0.175 0.175 0.175 0.175 0.175 0.175 0.175 0.175 0.175 0.175 0.15 0.15 0.15 0.15 0.15 0.15 …
29	[-37.71921034 7.33149533 -20.90390716 -21.90357859 5.97892226 -4.97819428 -0.79211617 -3.04862828 2.95134418 2.07773012 2.70684905 0.46394199 -1.82332322 2.58875438 3.79557949 -2.3944629 0.84395302]	[ -6.33345754 -35.93717095 28.32322584 -28.24467345 -31.35115815 -33.77897053 -31.45349001 -29.79410037 -26.58502663 -26.19138541 -24.30437556 -26.0673262 -25.60395061 -25.37135785 -26.72259896 -27.58186137 -15.81714 ]	GRS	diversity coefficient	[0.4 0.4 0.4 0.4 0.4 0.4 0.4 0.4 0.4 0.4 0.4 0.4 0.4 0.4 0.4 0.4 0.3 0.3 0.3 0.3 0.3 0.3 0.3 0.3 0.3 0.3 0.3 0.3 0.3 0.3 0.3 0.3 0.25 0.25 0.25 0.25 0.25 0.25 0.25 0.25 0.25 0.25 0.25 0.25 0.25 0.25 0.25 0.25 0.2 0.2 0.2 0.2 0.2 0.2 0.2 0.2 0.2 0.2 0.2 0.2 0.2 0.2 0.2 0.2 0.175 0.175 0.175 0.175 0.175 0.175 0.175 0.175 0.175 0.175 0.175 0.175 0.175 0.175 0.175 0.175 0.15 0.15 0.15 0.15 0.15 0.15 …
30	[-37.7321767 4.91169446 1.94223906 20.95492632 20.4996241 22.26753919 0.79039186 -28.91370312 14.10847006 11.63934748 12.25999912 3.01967345 20.09951907 -1.61699252 -10.35884917 28.68822132 -9.04930255]	[ -9.48970631 -37.00546061 -37.18322969 -19.87906506 -18.77278391 -24.90952011 34.20628072 -28.72468609 -33.46471852 -35.49514443 -35.70361267 -42.37292183 -38.31852562 -43.85017951 40.70695905 -29.16957729 39.91636199]	GRS	gateway degree	[0.4 0.4 0.4 0.4 0.4 0.4 0.4 0.4 0.4 0.4 0.4 0.4 0.4 0.4 0.4 0.4 0.3 0.3 0.3 0.3 0.3 0.3 0.3 0.3 0.3 0.3 0.3 0.3 0.3 0.3 0.3 0.3 0.25 0.25 0.25 0.25 0.25 0.25 0.25 0.25 0.25 0.25 0.25 0.25 0.25 0.25 0.25 0.25 0.2 0.2 0.2 0.2 0.2 0.2 0.2 0.2 0.2 0.2 0.2 0.2 0.2 0.2 0.2 0.2 0.175 0.175 0.175 0.175 0.175 0.175 0.175 0.175 0.175 0.175 0.175 0.175 0.175 0.175 0.175 0.175 0.15 0.15 0.15 0.15 0.15 0.15 …
31	[ 16.60731266 13.31860431 9.57551108 -1.96461111 -4.12599826 -10.26146019 -12.54973415 -16.72541611 -18.02894634 -19.0516008 -20.28368284 -21.4584426 -22.94444799 -24.74092665 -26.70434666 -28.56832201 -30.56041724]	[-37.47898953 -30.27923659 -27.39667967 -22.96689374 -20.04330233 -14.45144992 -11.42614958 -8.51558286 -7.48065705 -6.12671374 -5.10652574 -4.02976145 -3.24884501 -2.48361453 -1.00054741 0.30151357 1.78775888]	GRS	k-core centrality	[0.4 0.4 0.4 0.4 0.4 0.4 0.4 0.4 0.4 0.4 0.4 0.4 0.4 0.4 0.4 0.4 0.3 0.3 0.3 0.3 0.3 0.3 0.3 0.3 0.3 0.3 0.3 0.3 0.3 0.3 0.3 0.3 0.25 0.25 0.25 0.25 0.25 0.25 0.25 0.25 0.25 0.25 0.25 0.25 0.25 0.25 0.25 0.25 0.2 0.2 0.2 0.2 0.2 0.2 0.2 0.2 0.2 0.2 0.2 0.2 0.2 0.2 0.2 0.2 0.175 0.175 0.175 0.175 0.175 0.175 0.175 0.175 0.175 0.175 0.175 0.175 0.175 0.175 0.175 0.175 0.15 0.15 0.15 0.15 0.15 0.15 …

## Sheet: Figure2a
	X0p1	X0p2	X1p1	X1p2
0	-52.852	-52.6427	-53.8502	-53.8502
1	-52.852	-52.6427	-53.6374	-53.6374
2	-52.852	-52.6427	-53.4247	-53.4247
3	-52.852	-52.6427	-53.2119	-53.2119
4	-52.852	-52.6427	-52.9991	-52.9991
5	-52.852	-52.6427	-52.7864	-52.7864
6	-52.852	-52.6427	-52.5736	-52.5736
7	-52.852	-52.6427	-52.3609	-52.3609
8	-52.852	-52.6427	-52.1481	-52.1481
9	-52.852	-52.6427	-51.9354	-51.9354
10	-52.852	-52.6427	-51.7226	-51.7226
11	-52.852	-52.6427	-51.5098	-51.5098
12	-52.852	-52.6427	-51.2971	-51.2971
13	-52.852	-52.6427	-51.0843	-51.0843
14	-52.852	-52.6427	-50.8716	-50.8716
15	-52.852	-52.6427	-50.6588	-50.6588
16	-52.852	-52.6427	-50.446	-50.446
17	-52.852	-52.6427	-50.2333	-50.2333
18	-52.852	-52.6427	-50.0205	-50.0205
19	-52.852	-52.6427	-49.8078	-49.8078
20	-52.852	-52.6427	-49.595	-49.595
21	-52.852	-52.6427	-49.3823	-49.3823
22	-52.852	-52.6427	-49.1695	-49.1695
23	-52.852	-52.6427	-48.9567	-48.9567
24	-52.852	-52.6427	-48.744	-48.744
25	-52.852	-52.6427	-48.5312	-48.5312
26	-52.852	-52.6427	-48.3185	-48.3185
27	-52.852	-52.6427	-48.1057	-48.1057
28	-52.852	-52.6427	-47.8929	-47.8929
29	-52.852	-52.6427	-47.6802	-47.6802
30	-52.852	-52.6427	-47.4674	-47.4674
31	-52.852	-52.6427	-47.2547	-47.2547
32	-52.852	-52.6427	-47.0419	-47.0419
33	-52.852	-52.6427	-46.8292	-46.8292
34	-52.852	-52.6427	-46.6164	-46.6164
35	-52.852	-52.6427	-46.4036	-46.4036
36	-52.852	-52.6427	-46.1909	-46.1909
37	-52.852	-52.6427	-45.9781	-45.9781
38	-52.852	-52.6427	-45.7654	-45.7654
39	-52.852	-52.6427	-45.5526	-45.5526
40	-52.852	-52.6427	-45.3398	-45.3398
41	-52.852	-52.6427	-45.1271	-45.1271
42	-52.852	-52.6427	-44.9143	-44.9143
43	-52.852	-52.6427	-44.7016	-44.7016
44	-52.852	-52.6427	-44.4888	-44.4888
45	-52.852	-52.6427	-44.2761	-44.2761
46	-52.852	-52.6427	-44.0633	-44.0633
47	-52.852	-52.6427	-43.8505	-43.8505
48	-52.852	-52.6427	-43.6378	-43.6378
49	-52.852	-52.6427	-43.425	-43.425
50	-52.852	-52.6427	-43.2123	-43.2123
51	-52.852	-52.6427	-42.9995	-42.9995
52	-52.852	-52.6427	-42.7867	-42.7867
53	-52.852	-52.6427	-42.574	-42.574
54	-52.852	-52.6427	-42.3612	-42.3612
55	-52.852	-52.6427	-42.1485	-42.1485
56	-52.852	-52.6427	-41.9357	-41.9357
57	-52.852	-52.6427	-41.7229	-41.7229
58	-52.852	-52.6427	-41.5102	-41.5102
59	-52.852	-52.6427	-41.2974	-41.2974
60	-52.852	-52.6427	-41.0847	-41.0847
61	-52.852	-52.6427	-40.8719	-40.8719
62	-52.852	-52.6427	-40.6592	-40.6592
63	-52.852	-52.6427	-40.4464	-40.4464
64	-52.852	-52.6427	-40.2336	-40.2336
65	-52.852	-52.6427	-40.0209	-40.0209
66	-52.852	-52.6427	-39.8081	-39.8081
67	-52.852	-52.6427	-39.5954	-39.5954
68	-52.852	-52.6427	-39.3826	-39.3826
69	-52.852	-52.6427	-39.1698	-39.1698
70	-52.852	-52.6427	-38.9571	-38.9571
71	-52.852	-52.6427	-38.7443	-38.7443
72	-52.852	-52.6427	-38.5316	-38.5316
73	-52.852	-52.6427	-38.3188	-38.3188
74	-52.852	-52.6427	-38.1061	-38.1061
75	-52.852	-52.6427	-37.8933	-37.8933
76	-52.852	-52.6427	-37.6805	-37.6805
77	-52.852	-52.6427	-37.4678	-37.4678
78	-52.852	-52.6427	-37.255	-37.255
79	-52.852	-52.6427	-37.0423	-37.0423
80	-52.852	-52.6427	-36.8295	-36.8295
81	-52.852	-52.6427	-36.6167	-36.6167
82	-52.852	-52.6427	-36.404	-36.404
83	-52.852	-52.6427	-36.1912	-36.1912
84	-52.852	-52.6427	-35.9785	-35.9785
85	-52.852	-52.6427	-35.7657	-35.7657
86	-52.852	-52.6427	-35.553	-35.553
87	-52.852	-52.6427	-35.3402	-35.3402
88	-52.852	-52.6427	-35.1274	-35.1274
89	-52.852	-52.6427	-34.9147	-34.9147
90	-52.852	-52.6427	-34.7019	-34.7019
91	-52.852	-52.6427	-34.4892	-34.4892
92	-52.852	-52.6427	-34.2764	-34.2764
93	-52.852	-52.6427	-34.0636	-34.0636
94	-52.852	-52.6427	-33.8509	-33.8509
95	-52.852	-52.6427	-33.6381	-33.6381
96	-52.852	-52.6427	-33.4254	-33.4254
97	-52.852	-52.6427	-33.2126	-33.2126
98	-52.852	-52.6427	-32.9999	-32.9999
99	-52.852	-52.6427	-32.7871	-32.7871
100	-52.852	-52.6427	-32.5743	-32.5743
101	-52.852	-52.6427	-32.3616	-32.3616
102	-52.852	-52.6427	-32.1488	-32.1488
103	-52.852	-52.6427	-31.9361	-31.9361
104	-52.852	-52.6427	-31.7233	-31.7233
105	-52.852	-52.6427	-31.5105	-31.5105
106	-52.852	-52.6427	-31.2978	-31.2978
107	-52.852	-52.6427	-31.085	-31.085
108	-52.852	-52.6427	-30.8723	-30.8723
109	-52.852	-52.6427	-30.6595	-30.6595
110	-52.852	-52.6427	-30.4468	-30.4468
111	-52.852	-52.6427	-30.234	-30.234
112	-52.852	-52.6427	-30.0212	-30.0212
113	-52.852	-52.6427	-29.8085	-29.8085
114	-52.852	-52.6427	-29.5957	-29.5957
115	-52.852	-52.6427	-29.383	-29.383
116	-52.852	-52.6427	-29.1702	-29.1702
117	-52.852	-52.6427	-28.9574	-28.9574
118	-52.852	-52.6427	-28.7447	-28.7447
119	-52.852	-52.6427	-28.5319	-28.5319
120	-52.852	-52.6427	-28.3192	-28.3192
121	-52.852	-52.6427	-28.1064	-28.1064
122	-52.852	-52.6427	-27.8937	-27.8937
123	-52.852	-52.6427	-27.6809	-27.6809
124	-52.852	-52.6427	-27.4681	-27.4681
125	-52.852	-52.6427	-27.2554	-27.2554
126	-52.852	-52.6427	-27.0426	-27.0426
127	-52.852	-52.6427	-26.8299	-26.8299
128	-52.852	-52.6427	-26.6171	-26.6171
129	-52.852	-52.6427	-26.4043	-26.4043
130	-52.852	-52.6427	-26.1916	-26.1916
131	-52.852	-52.6427	-25.9788	-25.9788
132	-52.852	-52.6427	-25.7661	-25.7661
133	-52.852	-52.6427	-25.5533	-25.5533
134	-52.852	-52.6427	-25.3406	-25.3406
135	-52.852	-52.6427	-25.1278	-25.1278
136	-52.852	-52.6427	-24.915	-24.915
137	-52.852	-52.6427	-24.7023	-24.7023
138	-52.852	-52.6427	-24.4895	-24.4895
139	-52.852	-52.6427	-24.2768	-24.2768
140	-52.852	-52.6427	-24.064	-24.064
141	-52.852	-52.6427	-23.8512	-23.8512
142	-52.852	-52.6427	-23.6385	-23.6385
143	-52.852	-52.6427	-23.4257	-23.4257
144	-52.852	-52.6427	-23.213	-23.213
145	-52.852	-52.6427	-23.0002	-23.0002
146	-52.852	-52.6427	-22.7874	-22.7874
147	-52.852	-52.6427	-22.5747	-22.5747
148	-52.852	-52.6427	-22.3619	-22.3619
149	-52.852	-52.6427	-22.1492	-22.1492
150	-52.852	-52.6427	-21.9364	-21.9364
151	-52.852	-52.6427	-21.7237	-21.7237
152	-52.852	-52.6427	-21.5109	-21.5109
153	-52.852	-52.6427	-21.2981	-21.2981
154	-52.852	-52.6427	-21.0854	-21.0854
155	-52.852	-52.6427	-20.8726	-20.8726
156	-52.852	-52.6427	-20.6599	-20.6599
157	-52.852	-52.6427	-20.4471	-20.4471
158	-52.852	-52.6427	-20.2343	-20.2343
159	-52.852	-52.6427	-20.0216	-20.0216
160	-52.852	-52.6427	-19.8088	-19.8088
161	-52.852	-52.6427	-19.5961	-19.5961
162	-52.852	-52.6427	-19.3833	-19.3833
163	-52.852	-52.6427	-19.1706	-19.1706
164	-52.852	-52.6427	-18.9578	-18.9578
165	-52.852	-52.6427	-18.745	-18.745
166	-52.852	-52.6427	-18.5323	-18.5323
167	-52.852	-52.6427	-18.3195	-18.3195
168	-52.852	-52.6427	-18.1068	-18.1068
169	-52.852	-52.6427	-17.894	-17.894
170	-52.852	-52.6427	-17.6812	-17.6812
171	-52.852	-52.6427	-17.4685	-17.4685
172	-52.852	-52.6427	-17.2557	-17.2557
173	-52.852	-52.6427	-17.043	-17.043
174	-52.852	-52.6427	-16.8302	-16.8302
175	-52.852	-52.6427	-16.6175	-16.6175
176	-52.852	-52.6427	-16.4047	-16.4047
177	-52.852	-52.6427	-16.1919	-16.1919
178	-52.852	-52.6427	-15.9792	-15.9792
179	-52.852	-52.6427	-15.7664	-15.7664
180	-52.852	-52.6427	-15.5537	-15.5537
181	-52.852	-52.6427	-15.3409	-15.3409
182	-52.852	-52.6427	-15.1281	-15.1281
183	-52.852	-52.6427	-14.9154	-14.9154
184	-52.852	-52.6427	-14.7026	-14.7026
185	-52.852	-52.6427	-14.4899	-14.4899
186	-52.852	-52.6427	-14.2771	-14.2771
187	-52.852	-52.6427	-14.0644	-14.0644
188	-52.852	-52.6427	-13.8516	-13.8516
189	-52.852	-52.6427	-13.6388	-13.6388
190	-52.852	-52.6427	-13.4261	-13.4261
191	-52.852	-52.6427	-13.2133	-13.2133
192	-52.852	-52.6427	-13.0006	-13.0006
193	-52.852	-52.6427	-12.7878	-12.7878
194	-52.852	-52.6427	-12.575	-12.575
195	-52.852	-52.6427	-12.3623	-12.3623
196	-52.852	-52.6427	-12.1495	-12.1495
197	-52.852	-52.6427	-11.9368	-11.9368
198	-52.852	-52.6427	-11.724	-11.724
199	-52.852	-52.6427	-11.5113	-11.5113
200	-52.852	-52.6427	-11.2985	-11.2985
201	-52.852	-52.6427	-11.0857	-11.0857
202	-52.852	-52.6427	-10.873	-10.873
203	-52.852	-52.6427	-10.6602	-10.6602
204	-52.852	-52.6427	-10.4475	-10.4475
205	-52.852	-52.6427	-10.2347	-10.2347
206	-52.852	-52.6427	-10.0219	-10.0219
207	-52.852	-52.6427	-9.80919	-9.80919
208	-52.852	-52.6427	-9.59643	-9.59643
209	-52.852	-52.6427	-9.38367	-9.38367
210	-52.852	-52.6427	-9.17091	-9.17091
211	-52.852	-52.6427	-8.95815	-8.95815
212	-52.852	-52.6427	-8.74539	-8.74539
213	-52.852	-52.6427	-8.53264	-8.53264
214	-52.852	-52.6427	-8.31988	-8.31988
215	-52.852	-52.6427	-8.10712	-8.10712
216	-52.852	-52.6427	-7.89436	-7.89436
217	-52.852	-52.6427	-7.6816	-7.6816
218	-52.852	-52.6427	-7.46884	-7.46884
219	-52.852	-52.6427	-7.25608	-7.25608
220	-52.852	-52.6427	-7.04333	-7.04333
221	-52.852	-52.6427	-6.83057	-6.83057
222	-52.852	-52.6427	-6.61781	-6.61781
223	-52.852	-52.6427	-6.40505	-6.40505
224	-52.852	-52.6427	-6.19229	-6.19229
225	-52.852	-52.6427	-5.97953	-5.97953
226	-52.852	-52.6427	-5.76678	-5.76678
227	-52.852	-52.6427	-5.55402	-5.55402
228	-52.852	-52.6427	-5.34126	-5.34126
229	-52.852	-52.6427	-5.1285	-5.1285
230	-52.852	-52.6427	-4.91574	-4.91574
231	-52.852	-52.6427	-4.70298	-4.70298
232	-52.852	-52.6427	-4.49023	-4.49023
233	-52.852	-52.6427	-4.27747	-4.27747
234	-52.852	-52.6427	-4.06471	-4.06471
235	-52.852	-52.6427	-3.85195	-3.85195
236	-52.852	-52.6427	-3.63919	-3.63919
237	-52.852	-52.6427	-3.42643	-3.42643
238	-52.852	-52.6427	-3.21367	-3.21367
239	-52.852	-52.6427	-3.00092	-3.00092
240	-52.852	-52.6427	-2.78816	-2.78816
241	-52.852	-52.6427	-2.5754	-2.5754
242	-52.852	-52.6427	-2.36264	-2.36264
243	-52.852	-52.6427	-2.14988	-2.14988
244	-52.852	-52.6427	-1.93712	-1.93712
245	-52.852	-52.6427	-1.72437	-1.72437
246	-52.852	-52.6427	-1.51161	-1.51161
247	-52.852	-52.6427	-1.29885	-1.29885
248	-52.852	-52.6427	-1.08609	-1.08609
249	-52.852	-52.6427	-0.873332	-0.873332
250	-52.852	-52.6427	-0.660574	-0.660574
251	-52.852	-52.6427	-0.447815	-0.447815
252	-52.852	-52.6427	-0.235057	-0.235057
253	-52.852	-52.6427	-0.0222984	-0.0222984
254	-52.852	-52.6427	0.19046	0.19046
255	-52.852	-52.6427	0.403218	0.403218
256	-52.852	-52.6427	0.615977	0.615977
257	-52.852	-52.6427	0.828735	0.828735
258	-52.852	-52.6427	1.04149	1.04149
259	-52.852	-52.6427	1.25425	1.25425
260	-52.852	-52.6427	1.46701	1.46701
261	-52.852	-52.6427	1.67977	1.67977
262	-52.852	-52.6427	1.89253	1.89253
263	-52.852	-52.6427	2.10529	2.10529
264	-52.852	-52.6427	2.31804	2.31804
265	-52.852	-52.6427	2.5308	2.5308
266	-52.852	-52.6427	2.74356	2.74356
267	-52.852	-52.6427	2.95632	2.95632
268	-52.852	-52.6427	3.16908	3.16908
269	-52.852	-52.6427	3.38184	3.38184
270	-52.852	-52.6427	3.59459	3.59459
271	-52.852	-52.6427	3.80735	3.80735
272	-52.852	-52.6427	4.02011	4.02011
273	-52.852	-52.6427	4.23287	4.23287
274	-52.852	-52.6427	4.44563	4.44563
275	-52.852	-52.6427	4.65839	4.65839
276	-52.852	-52.6427	4.87115	4.87115
277	-52.852	-52.6427	5.0839	5.0839
278	-52.852	-52.6427	5.29666	5.29666
279	-52.852	-52.6427	5.50942	5.50942
280	-52.852	-52.6427	5.72218	5.72218
281	-52.852	-52.6427	5.93494	5.93494
282	-52.852	-52.6427	6.1477	6.1477
283	-52.852	-52.6427	6.36045	6.36045
284	-52.852	-52.6427	6.57321	6.57321
285	-52.852	-52.6427	6.78597	6.78597
286	-52.852	-52.6427	6.99873	6.99873
287	-52.852	-52.6427	7.21149	7.21149
288	-52.852	-52.6427	7.42425	7.42425
289	-52.852	-52.6427	7.637	7.637
290	-52.852	-52.6427	7.84976	7.84976
291	-52.852	-52.6427	8.06252	8.06252
292	-52.852	-52.6427	8.27528	8.27528
293	-52.852	-52.6427	8.48804	8.48804
294	-52.852	-52.6427	8.7008	8.7008
295	-52.852	-52.6427	8.91356	8.91356
296	-52.852	-52.6427	9.12631	9.12631
297	-52.852	-52.6427	9.33907	9.33907
298	-52.852	-52.6427	9.55183	9.55183
299	-52.852	-52.6427	9.76459	9.76459
300	-52.852	-52.6427	9.97735	9.97735
301	-52.852	-52.6427	10.1901	10.1901
302	-52.852	-52.6427	10.4029	10.4029
303	-52.852	-52.6427	10.6156	10.6156
304	-52.852	-52.6427	10.8284	10.8284
305	-52.852	-52.6427	11.0411	11.0411
306	-52.852	-52.6427	11.2539	11.2539
307	-52.852	-52.6427	11.4667	11.4667
308	-52.852	-52.6427	11.6794	11.6794
309	-52.852	-52.6427	11.8922	11.8922
310	-52.852	-52.6427	12.1049	12.1049
311	-52.852	-52.6427	12.3177	12.3177
312	-52.852	-52.6427	12.5304	12.5304
313	-52.852	-52.6427	12.7432	12.7432
314	-52.852	-52.6427	12.956	12.956
315	-52.852	-52.6427	13.1687	13.1687
316	-52.852	-52.6427	13.3815	13.3815
317	-52.852	-52.6427	13.5942	13.5942
318	-52.852	-52.6427	13.807	13.807
319	-52.852	-52.6427	14.0198	14.0198
320	-52.852	-52.6427	14.2325	14.2325
321	-52.852	-52.6427	14.4453	14.4453
322	-52.852	-52.6427	14.658	14.658
323	-52.852	-52.6427	14.8708	14.8708
324	-52.852	-52.6427	15.0835	15.0835
325	-52.852	-52.6427	15.2963	15.2963
326	-52.852	-52.6427	15.5091	15.5091
327	-52.852	-52.6427	15.7218	15.7218
328	-52.852	-52.6427	15.9346	15.9346
329	-52.852	-52.6427	16.1473	16.1473
330	-52.852	-52.6427	16.3601	16.3601
331	-52.852	-52.6427	16.5729	16.5729
332	-52.852	-52.6427	16.7856	16.7856
333	-52.852	-52.6427	16.9984	16.9984
334	-52.852	-52.6427	17.2111	17.2111
335	-52.852	-52.6427	17.4239	17.4239
336	-52.852	-52.6427	17.6367	17.6367
337	-52.852	-52.6427	17.8494	17.8494
338	-52.852	-52.6427	18.0622	18.0622
339	-52.852	-52.6427	18.2749	18.2749
340	-52.852	-52.6427	18.4877	18.4877
341	-52.852	-52.6427	18.7004	18.7004
342	-52.852	-52.6427	18.9132	18.9132
343	-52.852	-52.6427	19.126	19.126
344	-52.852	-52.6427	19.3387	19.3387
345	-52.852	-52.6427	19.5515	19.5515
346	-52.852	-52.6427	19.7642	19.7642
347	-52.852	-52.6427	19.977	19.977
348	-52.852	-52.6427	20.1898	20.1898
349	-52.852	-52.6427	20.4025	20.4025
350	-52.852	-52.6427	20.6153	20.6153
351	-52.852	-52.6427	20.828	20.828
352	-52.852	-52.6427	21.0408	21.0408
353	-52.852	-52.6427	21.2535	21.2535
354	-52.852	-52.6427	21.4663	21.4663
355	-52.852	-52.6427	21.6791	21.6791
356	-52.852	-52.6427	21.8918	21.8918
357	-52.852	-52.6427	22.1046	22.1046
358	-52.852	-52.6427	22.3173	22.3173
359	-52.852	-52.6427	22.5301	22.5301
360	-52.852	-52.6427	22.7429	22.7429
361	-52.852	-52.6427	22.9556	22.9556
362	-52.852	-52.6427	23.1684	23.1684
363	-52.852	-52.6427	23.3811	23.3811
364	-52.852	-52.6427	23.5939	23.5939
365	-52.852	-52.6427	23.8066	23.8066
366	-52.852	-52.6427	24.0194	24.0194
367	-52.852	-52.6427	24.2322	24.2322
368	-52.852	-52.6427	24.4449	24.4449
369	-52.852	-52.6427	24.6577	24.6577
370	-52.852	-52.6427	24.8704	24.8704
371	-52.852	-52.6427	25.0832	25.0832
372	-52.852	-52.6427	25.296	25.296
373	-52.852	-52.6427	25.5087	25.5087
374	-52.852	-52.6427	25.7215	25.7215
375	-52.852	-52.6427	25.9342	25.9342
376	-52.852	-52.6427	26.147	26.147
377	-52.852	-52.6427	26.3597	26.3597
378	-52.852	-52.6427	26.5725	26.5725
379	-52.852	-52.6427	26.7853	26.7853
380	-52.852	-52.6427	26.998	26.998
381	-52.852	-52.6427	27.2108	27.2108
382	-52.852	-52.6427	27.4235	27.4235
383	-52.852	-52.6427	27.6363	27.6363
384	-52.852	-52.6427	27.8491	27.8491
385	-52.852	-52.6427	28.0618	28.0618
386	-52.852	-52.6427	28.2746	28.2746
387	-52.852	-52.6427	28.4873	28.4873
388	-52.852	-52.6427	28.7001	28.7001
389	-52.852	-52.6427	28.9128	28.9128
390	-52.852	-52.6427	29.1256	29.1256
391	-52.852	-52.6427	29.3384	29.3384
392	-52.852	-52.6427	29.5511	29.5511
393	-52.852	-52.6427	29.7639	29.7639
394	-52.852	-52.6427	29.9766	29.9766
395	-52.852	-52.6427	30.1894	30.1894
396	-52.852	-52.6427	30.4022	30.4022
397	-52.852	-52.6427	30.6149	30.6149
398	-52.852	-52.6427	30.8277	30.8277
399	-52.852	-52.6427	31.0404	31.0404
400	-52.852	-52.6427	31.2532	31.2532
401	-52.852	-52.6427	31.4659	31.4659
402	-52.852	-52.6427	31.6787	31.6787
403	-52.852	-52.6427	31.8915	31.8915
404	-52.852	-52.6427	32.1042	32.1042
405	-52.852	-52.6427	32.317	32.317
406	-52.852	-52.6427	32.5297	32.5297
407	-52.852	-52.6427	32.7425	32.7425
408	-52.852	-52.6427	32.9553	32.9553
409	-52.852	-52.6427	33.168	33.168
410	-52.852	-52.6427	33.3808	33.3808
411	-52.852	-52.6427	33.5935	33.5935
412	-52.852	-52.6427	33.8063	33.8063
413	-52.852	-52.6427	34.019	34.019
414	-52.852	-52.6427	34.2318	34.2318
415	-52.852	-52.6427	34.4446	34.4446
416	-52.852	-52.6427	34.6573	34.6573
417	-52.852	-52.6427	34.8701	34.8701
418	-52.852	-52.6427	35.0828	35.0828
419	-52.852	-52.6427	35.2956	35.2956
420	-52.852	-52.6427	35.5084	35.5084
421	-52.852	-52.6427	35.7211	35.7211
422	-52.852	-52.6427	35.9339	35.9339
423	-52.852	-52.6427	36.1466	36.1466
424	-52.852	-52.6427	36.3594	36.3594
425	-52.852	-52.6427	36.5722	36.5722
426	-52.852	-52.6427	36.7849	36.7849
427	-52.852	-52.6427	36.9977	36.9977
428	-52.852	-52.6427	37.2104	37.2104
429	-52.852	-52.6427	37.4232	37.4232
430	-52.852	-52.6427	37.6359	37.6359
431	-52.852	-52.6427	37.8487	37.8487
432	-52.852	-52.6427	38.0615	38.0615
433	-52.852	-52.6427	38.2742	38.2742
434	-52.852	-52.6427	38.487	38.487
435	-52.852	-52.6427	38.6997	38.6997
436	-52.852	-52.6427	38.9125	38.9125
437	-52.852	-52.6427	39.1253	39.1253
438	-52.852	-52.6427	39.338	39.338
439	-52.852	-52.6427	39.5508	39.5508
440	-52.852	-52.6427	39.7635	39.7635
441	-52.852	-52.6427	39.9763	39.9763
442	-52.852	-52.6427	40.189	40.189
443	-52.852	-52.6427	40.4018	40.4018
444	-52.852	-52.6427	40.6146	40.6146
445	-52.852	-52.6427	40.8273	40.8273
446	-52.852	-52.6427	41.0401	41.0401
447	-52.852	-52.6427	41.2528	41.2528
448	-52.852	-52.6427	41.4656	41.4656
449	-52.852	-52.6427	41.6784	41.6784
450	-52.852	-52.6427	41.8911	41.8911
451	-52.852	-52.6427	42.1039	42.1039
452	-52.852	-52.6427	42.3166	42.3166
453	-52.852	-52.6427	42.5294	42.5294
454	-52.852	-52.6427	42.7421	42.7421
455	-52.852	-52.6427	42.9549	42.9549
456	-52.852	-52.6427	43.1677	43.1677
457	-52.852	-52.6427	43.3804	43.3804
458	-52.852	-52.6427	43.5932	43.5932
459	-52.852	-52.6427	43.8059	43.8059
460	-52.852	-52.6427	44.0187	44.0187
461	-52.852	-52.6427	44.2315	44.2315
462	-52.852	-52.6427	44.4442	44.4442
463	-52.852	-52.6427	44.657	44.657
464	-52.852	-52.6427	44.8697	44.8697
465	-52.852	-52.6427	45.0825	45.0825
466	-52.852	-52.6427	45.2952	45.2952
467	-52.852	-52.6427	45.508	45.508
468	-52.852	-52.6427	45.7208	45.7208
469	-52.852	-52.6427	45.9335	45.9335
470	-52.852	-52.6427	46.1463	46.1463
471	-52.852	-52.6427	46.359	46.359
472	-52.852	-52.6427	46.5718	46.5718
473	-52.852	-52.6427	46.7846	46.7846
474	-52.852	-52.6427	46.9973	46.9973
475	-52.852	-52.6427	47.2101	47.2101
476	-52.852	-52.6427	47.4228	47.4228
477	-52.852	-52.6427	47.6356	47.6356
478	-52.852	-52.6427	47.8483	47.8483
479	-52.852	-52.6427	48.0611	48.0611
480	-52.852	-52.6427	48.2739	48.2739
481	-52.852	-52.6427	48.4866	48.4866
482	-52.852	-52.6427	48.6994	48.6994
483	-52.852	-52.6427	48.9121	48.9121
484	-52.852	-52.6427	49.1249	49.1249
485	-52.852	-52.6427	49.3377	49.3377
486	-52.852	-52.6427	49.5504	49.5504
487	-52.852	-52.6427	49.7632	49.7632
488	-52.852	-52.6427	49.9759	49.9759
489	-52.852	-52.6427	50.1887	50.1887
490	-52.852	-52.6427	50.4014	50.4014
491	-52.852	-52.6427	50.6142	50.6142
492	-52.852	-52.6427	50.827	50.827
493	-52.852	-52.6427	51.0397	51.0397
494	-52.852	-52.6427	51.2525	51.2525
495	-52.852	-52.6427	51.4652	51.4652
496	-52.852	-52.6427	51.678	51.678
497	-52.852	-52.6427	51.8908	51.8908
498	-52.852	-52.6427	52.1035	52.1035
499	-52.852	-52.6427	52.3163	52.3163

## Sheet: Figure2b
	X	Y	accuracy
0	23.0919	22.1038	-2.36505
1	20.5747	21.1013	-2.42118
2	13.4769	37.902	-2.46794
3	14.6457	-0.601102	-2.41644
4	-4.92529	5.51353	-2.40502
5	-0.948279	25.9204	-2.32539
6	-12.689	24.8622	-2.41049
7	30.0668	22.7744	-2.40708
8	41.6224	-10.4802	-2.45764
9	7.90038	38.439	-2.45845
10	26.7426	23.4135	-2.40177
11	11.2803	-7.46993	-2.36739
12	21.4633	23.0941	-2.36926
13	27.1086	21.8529	-2.38702
14	32.5214	21.2973	-2.39162
15	27.1847	18.3883	-2.38515
16	21.8013	20.5335	-2.38003
17	18.7509	19.4446	-2.42215
18	34.7661	5.2484	-2.45117
19	18.57	6.41891	-2.46148
20	-2.49968	16.1632	-2.4477
21	-9.64879	24.7718	-2.31706
22	-16.9577	25.3124	-2.36889
23	31.5833	21.0235	-2.44415
24	-15.4006	40.5839	-2.4964
25	35.3362	-16.3228	-2.44452
26	28.0507	20.2717	-2.41243
27	2.32195	24.7701	-2.36657
28	20.4809	22.8068	-2.37667
29	27.7716	19.4036	-2.39632
30	32.442	19.506	-2.40077
31	25.0265	17.1829	-2.38829
32	20.7107	19.5595	-2.37274
33	17.2297	18.4956	-2.41294
34	20.0044	28.2197	-2.42811
35	15.6336	22.8317	-2.45181
36	3.68768	7.62745	-2.43336
37	-13.5661	25.3001	-2.31442
38	-18.7815	25.259	-2.36628
39	32.7192	15.7569	-2.40825
40	-19.0618	37.6799	-2.36271
41	7.84673	35.6367	-2.44721
42	27.927	19.0399	-2.40795
43	3.31445	24.6795	-2.35877
44	19.5098	22.7463	-2.37306
45	27.7383	18.0246	-2.39186
46	29.8529	25.8559	-2.4027
47	23.8163	16.3287	-2.38303
48	18.724	18.1911	-2.36237
49	14.6471	17.4475	-2.39476
50	19.1791	27.1581	-2.38567
51	19.2809	20.5283	-2.44432
52	9.91011	19.3501	-2.42131
53	-16.7863	24.8549	-2.30123
54	-20.5141	24.2334	-2.323
55	31.5618	15.4869	-2.39553
56	28.224	-28.2609	-2.37404
57	33.1017	-19.7468	-2.42028
58	28.0117	15.7493	-2.42188
59	3.74795	23.7693	-2.36167
60	18.2631	22.4784	-2.36773
61	27.223	16.075	-2.40278
62	32.4752	20.2846	-2.40789
63	21.5318	15.5474	-2.39566
64	17.2249	17.4481	-2.36258
65	13.259	16.8153	-2.38577
66	21.0761	26.151	-2.31774
67	22.3086	20.2483	-2.44888
68	12.966	21.4247	-2.43062
69	-18.2145	24.2147	-2.30276
70	-25.4069	20.6339	-2.33374
71	31.3435	15.5527	-2.41177
72	26.8158	-24.5492	-2.39889
73	25.1729	-29.91	-2.43657
74	27.9361	14.5478	-2.42938
75	4.32927	23.4995	-2.3555
76	17.4743	21.9784	-2.35979
77	27.0816	15.0907	-2.41037
78	34.8327	13.4995	-2.37931
79	20.0987	15.0872	-2.39043
80	15.3911	16.7075	-2.35236
81	11.6928	15.9753	-2.36754
82	29.9572	-1.18238	-2.37752
83	24.1865	14.4609	-2.43528
84	15.9607	19.7103	-2.42464
85	-19.475	23.295	-2.31582
86	-22.6604	22.4853	-2.32915
87	31.459	12.6897	-2.39213
88	25.6868	-29.806	-2.34738
89	28.5103	-21.5321	-2.44525
90	27.5103	11.9769	-2.41228
91	9.86687	-1.32366	-2.35103
92	17.0023	20.9494	-2.35193
93	26.6769	13.0564	-2.39667
94	32.1312	0.990112	-2.24127
95	17.9252	14.509	-2.3786
96	13.4696	15.6704	-2.33892
97	9.85243	15.1065	-2.35105
98	29.7571	-2.13683	-2.32422
99	25.895	12.4684	-2.42209
100	22.6222	12.7976	-2.41561
101	-21.5207	21.5485	-2.31075
102	-24.0245	21.5617	-2.33619
103	31.1994	11.2229	-2.3825
104	22.3681	-32.3055	-2.49363
105	26.6759	-22.8422	-2.44283
106	26.9695	8.24454	-2.41332
107	4.62436	22.209	-2.34666
108	16.3341	19.0148	-2.35076
109	26.2631	9.20476	-2.39715
110	35.2075	5.27259	-2.29106
111	14.1245	14.2098	-2.35985
112	10.9593	14.5824	-2.33278
113	7.33563	14.3369	-2.33879
114	27.2281	-4.20645	-2.31378
115	25.6228	11.3627	-2.42054
116	23.0578	11.3704	-2.41796
117	-23.1149	20.9754	-2.31174
118	-24.8788	21.8582	-2.29793
119	30.1969	9.25985	-2.34425
120	-39.1289	-9.32599	-2.4292
121	2.46352	40.2237	-2.46344
122	24.8744	3.50819	-2.41345
123	4.48077	21.6055	-2.34932
124	16.4757	14.9495	-2.35287
125	23.9167	4.20073	-2.38864
126	36.9225	1.28634	-2.32739
127	9.88484	13.7156	-2.35679
128	9.65898	14.1018	-2.32714
129	6.11247	13.997	-2.33146
130	25.3113	-7.6444	-2.29431
131	25.8224	9.97232	-2.4068
132	23.4501	9.92054	-2.40766
133	-23.7651	21.062	-2.32484
134	-25.2221	22.2774	-2.29988
135	29.7165	7.43919	-2.32071
136	32.4608	-15.6753	-2.32805
137	3.25723	40.2059	-2.45036
138	24.6807	1.84596	-2.40715
139	9.24187	-2.0551	-2.34998
140	16.0879	13.5559	-2.34937
141	23.5792	2.4941	-2.38057
142	33.8345	-4.55241	-2.38853
143	7.91964	13.3969	-2.35342
144	8.06586	13.6785	-2.32078
145	4.4992	13.7229	-2.32324
146	8.74178	23.0329	-2.27176
147	25.5072	9.19169	-2.40801
148	24.2748	8.98833	-2.4082
149	-24.5457	21.4912	-2.33164
150	-25.3415	22.9288	-2.30353
151	29.2795	6.61983	-2.33495
152	22.8018	-30.1736	-2.37673
153	37.1083	-15.7387	-2.42642
154	23.2334	-0.0036788	-2.40623
155	9.81653	-2.16246	-2.34542
156	15.7248	12.2752	-2.34645
157	22.126	0.879669	-2.38409
158	36.6348	-3.48449	-2.38399
159	5.75696	13.5986	-2.35481
160	5.79778	13.3085	-2.3261
161	2.51762	13.6684	-2.32332
162	18.874	-12.3526	-2.34406
163	25.5063	8.34138	-2.38549
164	24.5337	8.15349	-2.38821
165	-25.2023	21.9752	-2.35142
166	-25.1655	23.5133	-2.32213
167	28.699	5.87076	-2.37385
168	5.72414	41.111	-2.21889
169	2.33494	37.0079	-2.46516
170	22.7735	-0.520212	-2.40823
171	10.0145	-2.80908	-2.34275
172	15.0451	10.971	-2.35691
173	21.7022	0.206587	-2.38626
174	36.2682	1.95411	-2.39674
175	2.62149	13.0469	-2.37167
176	3.73858	13.5895	-2.33118
177	0.762946	13.8813	-2.32704
178	9.38797	26.7144	-2.31099
179	25.7413	7.03466	-2.42037
180	24.8508	6.92298	-2.41586
181	-25.4978	22.8398	-2.36789
182	-24.7649	24.5324	-2.36283
183	27.985	4.56913	-2.39118
184	30.5031	-23.8941	-2.39102
185	2.82851	36.5873	-2.42536
186	21.4889	-3.20514	-2.40365
187	3.5893	19.0017	-2.33893
188	15.0693	10.1978	-2.35352
189	20.433	-2.35198	-2.38878
190	35.9469	0.905617	-2.40169
191	-0.0425768	13.4464	-2.36948
192	1.22432	13.7545	-2.33727
193	-1.27368	14.1153	-2.33124
194	21.0008	-11.4432	-2.3571
195	23.5838	7.63083	-2.40644
196	22.5868	7.61933	-2.41121
197	-23.7677	24.0269	-2.33738
198	-23.982	25.8885	-2.3985
199	26.4106	4.62151	-2.38717
200	37.2898	-11.1808	-2.37029
201	33.0567	-17.2306	-2.46203
202	20.4536	-4.93162	-2.40151
203	3.19529	19.7346	-2.33818
204	14.7865	8.98801	-2.34795
205	19.4067	-4.09624	-2.39505
206	37.6653	8.43653	-2.40781
207	-2.39901	13.833	-2.38194
208	-1.84084	14.2857	-2.32597
209	-3.72423	14.6806	-2.32315
210	21.3484	-12.3579	-2.36466
211	21.2111	6.31188	-2.41161
212	20.6125	6.20786	-2.41033
213	-23.8997	25.4014	-2.31571
214	-23.1449	27.3506	-2.3296
215	23.0343	3.49762	-2.37938
216	-2.63491	39.4943	-2.41286
217	19.1088	-34.1653	-2.47004
218	19.1774	-7.2164	-2.41381
219	1.82212	19.7732	-2.32056
220	15.2764	7.2039	-2.33797
221	18.1454	-6.65639	-2.40885
222	24.141	31.6077	-2.46258
223	-5.12044	14.2904	-2.34303
224	-5.32464	15.5644	-2.31154
225	-6.3041	15.7948	-2.30952
226	6.58149	28.4765	-2.40368
227	13.0269	5.40809	-2.38021
228	13.0056	5.05309	-2.38091
229	-22.4255	28.1978	-2.32371
230	-19.9652	29.988	-2.38622
231	15.2212	1.89916	-2.3381
232	27.9225	-17.4433	-2.41667
233	-14.1056	-39.5189	-2.41819
234	15.3719	-11.0624	-2.40353
235	0.748357	21.2517	-2.31983
236	15.5462	4.62081	-2.32587
237	14.6733	-10.5306	-2.3997
238	19.6678	34.5607	-2.55145
239	-7.8381	15.1942	-2.31506
240	-8.56891	16.4275	-2.31978
241	-9.01812	16.5338	-2.32464
242	22.5738	-17.712	-2.35765
243	2.5101	6.18861	-2.37925
244	3.18712	5.9238	-2.3785
245	-16.3466	31.4651	-2.34394
246	-14.8863	31.4961	-2.3784
247	3.92908	4.33837	-2.3501
248	-39.2832	5.09527	-2.37437
249	-42.852	-8.97121	-2.43002
250	12.2581	-17.3521	-2.36571
251	-1.80657	23.1275	-2.32541
252	12.9398	1.61156	-2.34737
253	10.2226	-15.2855	-2.366
254	8.26555	40.7622	-2.60097
255	-10.1943	15.7334	-2.32813
256	-10.6177	17.9644	-2.33073
257	-10.921	17.9643	-2.34015
258	-7.96135	34.6021	-2.33597
259	-13.6383	19.1369	-2.37798
260	-12.9106	18.7503	-2.38367
261	-36.8991	-4.47659	-2.37141
262	-9.88622	32.6813	-2.39424
263	-12.3064	17.6256	-2.36937
264	-40.7968	3.22282	-2.37442
265	-39.9359	-14.374	-2.39386
266	13.4375	-21.9246	-2.39916
267	15.8022	-12.3357	-2.38507
268	6.01551	2.73669	-2.34433
269	-11.5569	20.6691	-2.39274
270	1.03297	-1.78693	-2.44283
271	-11.1805	16.8363	-2.31821
272	-13.6123	-37.4555	-2.51884
273	-9.13823	-11.1203	-2.38995
274	13.9994	-41.4585	-2.61967
275	-17.9861	0.637572	-2.48314
276	-18.8637	-1.02831	-2.42079
277	-20.7084	5.19425	-2.43987
278	-23.1951	7.2188	-2.44283
279	-10.9584	-19.6855	-2.48458
280	0.834462	42.3163	-2.44841
281	31.3772	-17.2084	-2.43743
282	4.83211	-36.35	-2.46879
283	-20.6948	-23.3392	-2.37035
284	-6.553	-14.1576	-2.4019
285	-37.7192	-6.33346	-2.46708
286	-37.7322	-9.48971	-2.47689
287	16.6073	-37.479	-2.55184
288	10.1625	-30.687	-2.4954
289	-9.2087	-11.6328	-2.39424
290	7.04064	-25.3151	-2.47061
291	-27.0249	-2.6147	-2.46885
292	-24.5097	0.684456	-2.40417
293	-21.8743	5.7084	-2.43781
294	-24.2932	7.79192	-2.44283
295	-18.353	-11.5933	-2.45939
296	-19.1093	-38.7356	-2.5082
297	12.1237	35.7434	-2.45914
298	4.00165	-36.9553	-2.47701
299	3.257	-18.7786	-2.37343
300	-5.82832	-15.7924	-2.40584
301	7.3315	-35.9372	-2.47482
302	4.91169	-37.0055	-2.47529
303	13.3186	-30.2792	-2.50346
304	7.73034	-26.9595	-2.47201
305	-9.79763	-11.3117	-2.39615
306	6.03659	-28.7144	-2.40728
307	-24.4995	0.837608	-2.4397
308	-27.287	0.71586	-2.38574
309	-22.8623	6.14002	-2.44084
310	-25.2001	8.24081	-2.44283
311	-25.0776	-11.3001	-2.42444
312	32.4041	-24.2891	-2.31848
313	11.693	36.6024	-2.47105
314	-1.076	-37.9864	-2.47677
315	-21.3885	-22.5093	-2.3708
316	-6.08824	-16.1762	-2.40459
317	-20.9039	28.3232	-2.47842
318	1.94224	-37.1832	-2.47933
319	9.57551	-27.3967	-2.5305
320	-0.0591307	-22.0981	-2.45557
321	-10.7963	-10.3895	-2.39397
322	-1.59805	-33.3947	-2.38009
323	-26.4083	-1.14356	-2.42652
324	-29.6349	-0.274016	-2.39008
325	-24.1244	6.82318	-2.44048
326	-26.2399	9.10048	-2.44282
327	-10.7555	-25.409	-2.42615
328	-7.95403	42.0513	-2.41482
329	34.8425	-9.82084	-2.4037
330	-18.5844	-32.1818	-2.46095
331	-23.0901	-21.5256	-2.37275
332	-6.59739	-16.1168	-2.39461
333	-21.9036	-28.2447	-2.4674
334	20.9549	-19.8791	-2.47039
335	-1.96461	-22.9669	-2.48362
336	-2.60163	-19.787	-2.43109
337	-11.2649	-9.6706	-2.38646
338	-8.96934	-33.0419	-2.37438
339	-25.713	-3.22341	-2.41353
340	-30.2865	-1.34299	-2.38829
341	-24.7311	7.35785	-2.44023
342	-26.5863	9.8525	-2.44233
343	-12.6001	-27.4012	-2.42347
344	35.4515	-18.9567	-2.47091
345	15.3992	35.4435	-2.43317
346	1.49628	-34.7879	-2.4668
347	0.407127	-18.5502	-2.37168
348	-6.55601	-15.7452	-2.38649
349	5.97892	-31.3512	-2.47626
350	20.4996	-18.7728	-2.47643
351	-4.126	-20.0433	-2.44885
352	-3.91761	-16.6584	-2.41427
353	-12.0808	-8.82965	-2.37946
354	-8.50969	-35.0439	-2.39225
355	-21.7581	-2.69266	-2.42635
356	-30.1084	-2.5563	-2.40656
357	-25.5324	8.27715	-2.44243
358	-26.9126	11.013	-2.43239
359	-17.7825	-28.8715	-2.4275
360	34.9897	-13.2792	-2.50245
361	34.3528	-12.6903	-2.40626
362	-2.00192	-35.0908	-2.45683
363	-23.5652	-20.8546	-2.36578
364	-7.07769	-15.732	-2.371
365	-4.97819	-33.779	-2.4692
366	22.2675	-24.9095	-2.53108
367	-10.2615	-14.4514	-2.45269
368	-5.94156	-13.2008	-2.39854
369	-12.9156	-7.72433	-2.37604
370	-11.529	-33.5696	-2.38771
371	-16.0092	-3.45661	-2.39919
372	-29.2039	-4.71223	-2.40578
373	-26.0354	10.8129	-2.43571
374	-27.1403	13.0168	-2.40435
375	-7.95366	-29.9051	-2.41238
376	-39.1691	10.0971	-2.42983
377	14.4641	35.3378	-2.43758
378	-5.54413	-33.1644	-2.42728
379	-0.872253	-17.9275	-2.3677
380	-7.40649	-15.6375	-2.36697
381	-0.792116	-31.4535	-2.42571
382	0.790392	34.2063	-2.53149
383	-12.5497	-11.4261	-2.42983
384	-9.2184	-10.3235	-2.38233
385	-14.4197	-6.37509	-2.36963
386	-24.3212	-26.6351	-2.39903
387	-26.5045	-11.6946	-2.41551
388	-28.7685	-7.5332	-2.42938
389	-28.2477	12.6514	-2.42691
390	-29.0797	14.6887	-2.41015
391	-7.34185	-31.8425	-2.40819
392	26.9719	-22.1969	-2.43394
393	31.3385	-18.7667	-2.44408
394	-4.14372	-31.8912	-2.39348
395	-24.6589	-20.0172	-2.36187
396	-8.08151	-15.8345	-2.35759
397	-3.04863	-29.7941	-2.39193
398	-28.9137	-28.7247	-2.51139
399	-16.7254	-8.51558	-2.41884
400	-10.5671	-9.26854	-2.38237
401	-15.243	-5.76849	-2.36951
402	-20.1039	-30.1575	-2.40568
403	-25.3123	-14.2203	-2.4108
404	-27.8092	-9.18831	-2.40982
405	-30.8036	13.4378	-2.42697
406	-30.2819	15.563	-2.41012
407	-0.537923	-30.4664	-2.41163
408	37.3689	-13.0051	-2.38593
409	27.8841	-26.0235	-2.46623
410	-3.7326	-30.9019	-2.39041
411	-24.6817	-19.782	-2.35575
412	-8.39286	-16.1149	-2.35486
413	2.95134	-26.585	-2.39539
414	14.1085	-33.4647	-2.4695
415	-18.0289	-7.48066	-2.41424
416	-11.9343	-8.12899	-2.38728
417	-16.2253	-5.03399	-2.37117
418	-18.6133	-30.9702	-2.40952
419	-20.7091	-17.063	-2.38432
420	-25.6755	-10.4269	-2.38517
421	-31.9082	14.7618	-2.40032
422	-31.089	16.3566	-2.40065
423	-9.33113	-29.4284	-2.36455
424	-40.4098	0.606317	-2.48019
425	23.2553	-26.9727	-2.43632
426	-0.079806	-29.4277	-2.38928
427	-24.1975	-20.995	-2.36027
428	-8.85438	-16.4194	-2.36139
429	2.07773	-26.1914	-2.39256
430	11.6393	-35.4951	-2.49858
431	-19.0516	-6.12671	-2.41551
432	-13.2173	-6.8566	-2.38676
433	-17.2925	-4.1598	-2.37241
434	-16.2135	-32.4976	-2.42642
435	-23.9248	-15.712	-2.41133
436	-26.3024	-12.5446	-2.41819
437	-32.2475	15.4776	-2.391
438	-31.6982	16.7154	-2.39809
439	-11.5066	-28.4472	-2.43439
440	-11.7091	38.9486	-2.54109
441	-10.8504	34.4779	-2.4515
442	-0.429781	-27.708	-2.38157
443	-2.15416	-19.4624	-2.36012
444	-9.17451	-16.4237	-2.36079
445	2.70685	-24.3044	-2.37529
446	12.26	-35.7036	-2.46446
447	-20.2837	-5.10653	-2.40865
448	-15.0047	-5.45362	-2.39175
449	-18.5298	-3.15033	-2.37908
450	-17.8455	-31.6788	-2.40002
451	-19.6422	-21.9017	-2.41644
452	-25.8491	-15.1107	-2.42487
453	-32.2195	16.3636	-2.39021
454	-30.2653	16.9009	-2.39663
455	-14.4268	-27.3736	-2.45267
456	40.0216	-7.99705	-2.43466
457	23.0418	-29.4578	-2.44876
458	-1.89622	-28.7838	-2.35932
459	-26.3694	-19.253	-2.36741
460	-9.87242	-17.0881	-2.37073
461	0.463942	-26.0673	-2.3624
462	3.01967	-42.3729	-2.53243
463	-21.4584	-4.02976	-2.41884
464	-17.2035	-4.07826	-2.38779
465	-19.9719	-2.34451	-2.38021
466	-25.9812	-27.671	-2.40919
467	-18.4771	-19.9271	-2.41075
468	-20.0619	-16.9367	-2.41731
469	-32.7212	17.5097	-2.38308
470	-35.8053	10.7436	-2.47896
471	-12.258	-25.1	-2.41251
472	37.1515	-14.8675	-2.4934
473	-17.2203	36.2065	-2.42831
474	-3.34928	-27.3416	-2.35497
475	1.19382	-18.3965	-2.36902
476	-11.1447	-17.7452	-2.37419
477	-1.82332	-25.604	-2.35471
478	20.0995	-38.3185	-2.51368
479	-22.9444	-3.24885	-2.41264
480	-19.5954	-2.51353	-2.39588
481	-21.903	-1.22274	-2.38776
482	-26.4429	-26.9847	-2.40226
483	-16.3633	-18.4453	-2.4207
484	-16.4538	-17.2601	-2.4208
485	-35.9275	17.2899	-2.36844
486	-36.0568	14.9381	-2.48478
487	-10.7587	-23.4934	-2.41881
488	-4.41613	40.3575	-2.38358
489	22.0202	-29.417	-2.42894
490	1.27461	-27.8691	-2.34587
491	-28.0661	-17.7887	-2.3727
492	-12.382	-18.1587	-2.38558
493	2.58875	-25.3714	-2.3492
494	-1.61699	-43.8502	-2.4383
495	-24.7409	-2.48361	-2.41714
496	-22.5291	-0.905304	-2.38892
497	-24.2515	-0.246501	-2.3806
498	-11.7265	-33.0951	-2.41766
499	-17.1493	-19.1483	-2.43471
500	-18.4444	-15.7046	-2.43404
501	15.8866	-30.5237	-2.38322
502	-37.385	-14.4343	-2.43314
503	-14.0402	-21.7253	-2.41211
504	-32.5858	-22.0659	-2.39394
505	19.777	-29.4983	-2.43087
506	-1.24742	-29.4026	-2.38635
507	-24.9425	-22.7886	-2.38081
508	-13.9838	-18.0043	-2.38804
509	3.79558	-26.7226	-2.38802
510	-10.3588	40.707	-2.44423
511	-26.7043	-1.00055	-2.4061
512	-26.2356	1.15754	-2.38164
513	-27.483	1.74125	-2.38177
514	1.57313	-38.0832	-2.43936
515	-24.1066	-9.05888	-2.42462
516	-14.1635	-2.77611	-2.42391
517	-38.0817	15.0619	-2.36014
518	-36.4448	18.363	-2.45466
519	-20.0874	-11.4617	-2.38918
520	-8.23115	32.7266	-2.55314
521	24.3186	-32.6401	-2.42679
522	-3.88356	-28.7671	-2.38756
523	-18.4517	11.1926	-2.37224
524	-20.505	-18.8971	-2.38035
525	-2.39446	-27.5819	-2.38305
526	28.6882	-29.1696	-2.4774
527	-28.5683	0.301514	-2.38123
528	-30.2016	2.68397	-2.39303
529	-30.8333	2.92221	-2.38943
530	-15.2341	34.0647	-2.42058
531	-31.8963	-4.67985	-2.38935
532	-23.1738	2.52654	-2.38871
533	29.7268	-23.3863	-2.43596
534	-39.1994	12.6554	-2.45888
535	-29.4275	-3.84081	-2.4198
536	-5.0377	35.0762	-2.47565
537	-5.36347	40.5106	-2.43002
538	-14.1937	-29.3662	-2.40619
539	10.9851	-22.1072	-2.38773
540	-22.5581	-15.7775	-2.37484
541	0.843953	-15.8171	-2.39458
542	-9.0493	39.9164	-2.43885
543	-30.5604	1.78776	-2.41152

## Sheet: Figure5
	x	y	metric	pipeline	derivatives	strategy
0	[27.78386746 16.97238204 80.82636403 90.89356499]	[-32.06260856 -28.47013957 -62.20951294 -58.19351857]	correlation	ccs	rois_cc200	[0.7 0.4 0.15 0.55]
1	[17.09383741 6.52133011 78.76623163 89.0760291 ]	[-35.79662072 -30.70661227 -62.01557722 -59.73433456]	correlation	ccs	rois_cc400	[0.7 0.4 0.15 0.55]
2	[-22.44689621 -33.27080522 61.81650045 73.81518021]	[-42.53053855 -38.68094192 -66.45369193 -66.6195258 ]	correlation	ccs	rois_dosenbach160	[0.7 0.4 0.15 0.55]
3	[35.26364883 21.82644884 76.86465066 89.93942836]	[-20.43592468 -20.414842 -51.69214043 -48.04252542]	correlation	ccs	rois_ez	[0.7 0.4 0.15 0.55]
4	[37.24307009 20.21798719 85.76346892 95.02562523]	[-24.41418944 -26.47264238 -60.44105519 -53.57289517]	correlation	ccs	rois_ho	[0.7 0.4 0.15 0.55]
5	[46.72059306 32.1324383 71.68539937 83.22879309]	[-18.02406907 -26.40033966 -54.11202052 -49.97118121]	correlation	ccs	rois_tt	[0.7 0.4 0.15 0.55]
6	[-1.82876470e+00 1.03495611e-02 6.09386222e+01 6.68694967e+01]	[ -83.73911555 -74.52486893 -103.90026572 -104.08462424]	correlation	cpac	rois_cc200	[0.7 0.4 0.15 0.55]
7	[-12.69312239 -11.96401871 58.47585316 64.26187102]	[ -79.792206 -71.84268638 -103.02653938 -103.86412554]	correlation	cpac	rois_cc400	[0.7 0.4 0.15 0.55]
8	[-41.6933351 -45.97015386 30.0751268 32.80222385]	[ -80.97237211 -74.55658819 -110.63128736 -112.60992999]	correlation	cpac	rois_dosenbach160	[0.7 0.4 0.15 0.55]
9	[ 5.97356392 5.85198936 61.30092334 69.00146295]	[ -80.23871674 -72.18346707 -100.85689113 -101.35771452]	correlation	cpac	rois_ez	[0.7 0.4 0.15 0.55]
10	[-4.20402687 -2.18920789 56.43332356 64.67036447]	[ -84.91455268 -74.91807754 -108.18882794 -107.33654317]	correlation	cpac	rois_ho	[0.7 0.4 0.15 0.55]
11	[ 9.97954643 8.29581895 58.50944243 68.79433323]	[ -81.93646634 -70.98340601 -101.22580392 -102.75634641]	correlation	cpac	rois_tt	[0.7 0.4 0.15 0.55]
12	[ 27.2059396 25.8526178 119.06371273 118.64551206]	[-21.74289622 1.98571938 -36.97123878 -52.06663353]	correlation	dparsf	rois_cc200	[0.7 0.4 0.15 0.55]
13	[ 11.41042175 9.32354351 114.23211332 114.66621853]	[-23.03710448 -5.83079795 -43.71126345 -56.00328187]	correlation	dparsf	rois_cc400	[0.7 0.4 0.15 0.55]
14	[-29.70281544 -36.30182102 93.7209144 96.73641879]	[-49.29778131 -20.03444502 -71.91642834 -75.95157833]	correlation	dparsf	rois_dosenbach160	[0.7 0.4 0.15 0.55]
15	[ 48.70937672 44.8618949 120.30625918 121.25534794]	[ 5.01994829 10.02412738 -26.79965016 -40.79997207]	correlation	dparsf	rois_ez	[0.7 0.4 0.15 0.55]
16	[ 45.16530006 34.38638102 125.73081228 126.03628256]	[ 12.89362966 10.09922379 -28.64475027 -39.68283585]	correlation	dparsf	rois_ho	[0.7 0.4 0.15 0.55]
17	[ 43.96805177 43.85129806 121.72501477 123.44159641]	[ -6.80083984 4.94503878 -26.96134894 -37.39483476]	correlation	dparsf	rois_tt	[0.7 0.4 0.15 0.55]
18	[-14.78332448 -14.78390596 115.31278286 115.31349454]	[-119.89910715 -119.89904828 4.66210698 4.65734797]	correlation	niak	rois_cc200	[0.7 0.4 0.15 0.55]
19	[ 81.99130538 -16.65657973 112.42604082 112.42709265]	[ 66.24577981 -115.41439891 3.25040836 3.24157219]	correlation	niak	rois_cc400	[0.7 0.4 0.15 0.55]
20	[-36.16400918 -36.15758463 101.59084399 101.59349603]	[-107.58872276 18.28833953 2.65853069 2.58497429]	correlation	niak	rois_dosenbach160	[0.7 0.4 0.15 0.55]
21	[ 95.78056536 95.78155312 121.66619701 121.68021961]	[84.53875625 84.53775993 10.76555302 10.73044108]	correlation	niak	rois_ez	[0.7 0.4 0.15 0.55]
22	[-14.28223976 93.21957208 121.02441207 121.02376211]	[-127.51937585 79.73760557 7.92431045 7.92644322]	correlation	niak	rois_ho	[0.7 0.4 0.15 0.55]
23	[-19.63310674 -95.48032467 123.02950684 123.02388091]	[-131.29519889 74.48335581 13.39303683 13.40864699]	correlation	niak	rois_tt	[0.7 0.4 0.15 0.55]
24	[36.35783806 27.94269767 78.82353296 87.4049425 ]	[ -6.14411126 -4.14797612 -54.63865674 -51.40808241]	covariance	ccs	rois_cc200	[0.7 0.4 0.15 0.55]
25	[27.5659038 18.88985213 78.5350847 85.87525788]	[-10.77716944 -6.09890758 -52.57768744 -52.66028026]	covariance	ccs	rois_cc400	[0.7 0.4 0.15 0.55]
26	[ -8.79315067 -19.28056344 67.28551128 76.22189618]	[-27.70742756 -24.56688891 -61.55555186 -62.81902994]	covariance	ccs	rois_dosenbach160	[0.7 0.4 0.15 0.55]
27	[53.45267669 50.15022331 82.13917109 91.4607754 ]	[ 23.52326772 32.6629496 -28.98482271 -31.78483246]	covariance	ccs	rois_ez	[0.7 0.4 0.15 0.55]
28	[62.64442218 43.3426939 94.52983531 97.47617752]	[ 5.65260751 -31.24374513 -32.59419623 -41.67221861]	covariance	ccs	rois_ho	[0.7 0.4 0.15 0.55]
29	[24.98621194 9.1036359 75.44823 80.52130766]	[ 24.60725903 25.0274817 -28.83477068 -38.09844372]	covariance	ccs	rois_tt	[0.7 0.4 0.15 0.55]
30	[16.02367811 16.43412038 65.02794315 68.27632541]	[-74.2160456 -64.12391667 -94.17029706 -95.78603527]	covariance	cpac	rois_cc200	[0.7 0.4 0.15 0.55]
31	[10.56170185 8.16527843 65.83743718 67.48681342]	[-71.01742327 -60.38454641 -90.89286503 -93.54570939]	covariance	cpac	rois_cc400	[0.7 0.4 0.15 0.55]
32	[-32.4265659 -34.81155054 39.4571433 39.69962852]	[ -89.27013149 -83.23136943 -105.81050805 -107.76671811]	covariance	cpac	rois_dosenbach160	[0.7 0.4 0.15 0.55]
33	[21.06439982 14.8593303 69.76530597 77.62075198]	[-77.07867212 15.6506228 -83.78150491 -88.45357076]	covariance	cpac	rois_ez	[0.7 0.4 0.15 0.55]
34	[ 4.56872518 -6.06770642 43.05803195 50.15858184]	[ -98.86236616 -81.30584 -112.62544239 -110.16449726]	covariance	cpac	rois_ho	[0.7 0.4 0.15 0.55]
35	[-13.33873082 -14.99233467 49.33955786 53.15850931]	[-20.30232825 -1.71642521 -93.69487741 -98.88510138]	covariance	cpac	rois_tt	[0.7 0.4 0.15 0.55]
36	[ 61.42638516 56.75329207 114.33745541 114.23462195]	[ 25.11210686 25.15039178 -27.0769121 -46.34861006]	covariance	dparsf	rois_cc200	[0.7 0.4 0.15 0.55]
37	[ 51.89169355 43.64893489 110.93108194 111.2775481 ]	[ 19.43992144 21.09872572 -29.62318447 -48.50242742]	covariance	dparsf	rois_cc400	[0.7 0.4 0.15 0.55]
38	[-10.88131344 -14.82328191 102.48990367 101.13878262]	[-43.37754912 -19.27979014 -58.32370573 -68.0141331 ]	covariance	dparsf	rois_dosenbach160	[0.7 0.4 0.15 0.55]
39	[ 70.42698457 71.76491141 111.26514692 118.24145741]	[ 39.88055129 45.82620496 -14.52919446 -19.93795966]	covariance	dparsf	rois_ez	[0.7 0.4 0.15 0.55]
40	[ 73.69617473 13.28058926 124.98034782 122.89358887]	[ 35.22268349 -96.11182308 -15.83335998 -42.19118786]	covariance	dparsf	rois_ho	[0.7 0.4 0.15 0.55]
41	[-17.5975153 -11.69064691 106.63220578 107.69226829]	[-100.40445585 -103.43407418 -26.52571022 -60.79632382]	covariance	dparsf	rois_tt	[0.7 0.4 0.15 0.55]
42	[ 2.80464559 92.15929657 109.68900307 109.68884363]	[-118.81420448 66.75773482 14.13354633 14.16451781]	covariance	niak	rois_cc200	[0.7 0.4 0.15 0.55]
43	[ 6.03134562 89.64821239 108.22709764 108.22697112]	[-113.30956553 61.7630584 13.93058005 13.93886072]	covariance	niak	rois_cc400	[0.7 0.4 0.15 0.55]
44	[70.43528268 70.43527253 95.3953692 95.38445789]	[61.28812125 61.28811742 8.48582705 8.40868871]	covariance	niak	rois_dosenbach160	[0.7 0.4 0.15 0.55]
45	[108.33491331 108.33447827 117.79709368 117.79909514]	[75.19921654 75.19995186 35.35953948 35.35710086]	covariance	niak	rois_ez	[0.7 0.4 0.15 0.55]
46	[ 98.10863617 -6.66356546 118.14392793 118.14430429]	[ 76.68079816 -129.39300536 29.23815534 29.23766458]	covariance	niak	rois_ho	[0.7 0.4 0.15 0.55]
47	[-80.28283417 88.35163272 106.29955972 106.29951709]	[61.24363556 81.13024966 23.72367467 23.72423995]	covariance	niak	rois_tt	[0.7 0.4 0.15 0.55]
48	[ -68.48965121 -91.36849559 -119.60246415 -86.56993963]	[-62.3529491 -25.71776679 -21.34026915 12.89731346]	partial correlation	ccs	rois_cc200	[0.7 0.4 0.15 0.55]
49	[ -69.66462227 -100.09656054 -118.62650783 -76.63144768]	[-35.08631437 -25.26064909 8.0488619 -71.89880364]	partial correlation	ccs	rois_cc400	[0.7 0.4 0.15 0.55]
50	[ -87.57358741 -75.02785481 -112.49824324 -101.28193191]	[ 16.88665403 -30.65253565 21.45115345 29.63520955]	partial correlation	ccs	rois_dosenbach160	[0.7 0.4 0.15 0.55]
51	[-66.88449887 -59.20779533 -95.48893829 -93.24757764]	[-22.44099077 -27.12944455 -16.44585738 -1.85808737]	partial correlation	ccs	rois_ez	[0.7 0.4 0.15 0.55]
52	[-76.56362134 -69.89208557 -90.2463795 -99.252322 ]	[-10.71205434 -39.21969901 -21.75327449 -59.12172211]	partial correlation	ccs	rois_ho	[0.7 0.4 0.15 0.55]
53	[-57.07124864 -49.96386452 -61.54183187 -73.88944528]	[-70.21888818 -42.19899216 -13.99555444 3.83019223]	partial correlation	ccs	rois_tt	[0.7 0.4 0.15 0.55]
54	[ -75.57923323 -96.29865143 -116.59764018 -84.47775432]	[-82.43792878 -49.18267341 -41.17109705 -84.46925769]	partial correlation	cpac	rois_cc200	[0.7 0.4 0.15 0.55]
55	[ -80.59814769 -103.61977312 -118.77498635 -86.52263146]	[-71.02537581 -44.81430529 -39.74507357 -64.59350689]	partial correlation	cpac	rois_cc400	[0.7 0.4 0.15 0.55]
56	[ -96.95847105 -85.00889071 -110.73317342 -90.96087204]	[-48.32997399 -64.81527755 -53.79879357 -87.09473708]	partial correlation	cpac	rois_dosenbach160	[0.7 0.4 0.15 0.55]
57	[ -77.01432455 -64.18614302 -89.71688962 -102.06276233]	[-59.9185615 -61.78014392 -52.37450182 -55.21323877]	partial correlation	cpac	rois_ez	[0.7 0.4 0.15 0.55]
58	[-84.77688773 -73.30326537 -87.95831724 -92.51264674]	[-71.41329201 -63.67661241 -60.32071384 -76.58113035]	partial correlation	cpac	rois_ho	[0.7 0.4 0.15 0.55]
59	[-69.83608082 -57.70806445 -63.06469526 -81.8818251 ]	[-87.27046214 -80.78930179 -72.89608867 -83.78620331]	partial correlation	cpac	rois_tt	[0.7 0.4 0.15 0.55]
60	[ -86.13581897 -104.18555428 -126.84268702 -109.41877658]	[ 0.66134423 -21.07143356 -17.92190177 -56.22121482]	partial correlation	dparsf	rois_cc200	[0.7 0.4 0.15 0.55]
61	[ -88.93353301 -110.8092385 -130.07579489 -93.84152296]	[-30.46786371 -20.86736188 3.24138089 7.99020231]	partial correlation	dparsf	rois_cc400	[0.7 0.4 0.15 0.55]
62	[ -85.57813303 -93.33804132 -125.84087781 -100.69329271]	[-88.81628327 -49.75359796 -25.98165267 -83.02045524]	partial correlation	dparsf	rois_dosenbach160	[0.7 0.4 0.15 0.55]
63	[ -91.40782842 -73.96889469 -111.09976755 -120.57795122]	[ -5.26051676 -19.04425077 -27.00572666 -33.5141601 ]	partial correlation	dparsf	rois_ez	[0.7 0.4 0.15 0.55]
64	[ -97.77366662 -85.92939644 -101.68786821 -113.48656504]	[-64.00364976 -33.26955735 -30.69166586 -52.64338994]	partial correlation	dparsf	rois_ho	[0.7 0.4 0.15 0.55]
65	[-83.4711342 -67.21470467 -75.76789539 -98.34983297]	[ 6.43949228 -12.12375176 -62.36017136 19.94289933]	partial correlation	dparsf	rois_tt	[0.7 0.4 0.15 0.55]
66	[-121.16721785 -121.16731825 -129.23777932 -129.23335432]	[-1.48103532 -1.47760564 -0.12290773 -0.09286197]	partial correlation	niak	rois_cc200	[0.7 0.4 0.15 0.55]
67	[-123.40002269 -123.43949784 -129.57841243 -129.5813031 ]	[-7.16200305 -7.49687217 -5.98751841 -5.74441772]	partial correlation	niak	rois_cc400	[0.7 0.4 0.15 0.55]
68	[-120.37256789 -120.37209025 -129.14005368 -129.15451056]	[ 6.41061202 6.40894564 11.80513619 11.73858038]	partial correlation	niak	rois_dosenbach160	[0.7 0.4 0.15 0.55]
69	[-114.30362738 -115.04067808 -120.18273996 -123.65300032]	[ 5.06762071 1.56841697 21.45870727 -1.86436871]	partial correlation	niak	rois_ez	[0.7 0.4 0.15 0.55]
70	[-115.70346877 -119.55892474 -122.7992141 -122.77961134]	[17.05417704 -7.95990964 22.93714985 22.99865103]	partial correlation	niak	rois_ho	[0.7 0.4 0.15 0.55]
71	[-108.04955263 -108.04956358 -115.07098995 -121.30793038]	[ 35.30085982 35.30057479 35.34787669 -44.13719523]	partial correlation	niak	rois_tt	[0.7 0.4 0.15 0.55]
72	[ 7.53716251 -9.33591761 -6.53502109 6.89357559]	[90.30291932 84.38743898 89.81910005 95.03378875]	tangent	ccs	rois_cc200	[0.7 0.4 0.15 0.55]
73	[-49.44897709 -10.85245589 -54.41681348 -12.68024279]	[ 84.70255577 95.97630725 90.41704529 113.03664085]	tangent	ccs	rois_cc400	[0.7 0.4 0.15 0.55]
74	[ 60.77567701 55.88505358 37.42948344 -89.78885731]	[115.54023349 119.02024598 128.17495712 90.88803145]	tangent	ccs	rois_dosenbach160	[0.7 0.4 0.15 0.55]
75	[-56.05790748 -2.16138918 -24.30986784 31.14240439]	[73.55839025 76.14384264 70.80542366 90.85015285]	tangent	ccs	rois_ez	[0.7 0.4 0.15 0.55]
76	[ 51.23141487 -14.68916493 12.90658101 16.8478678 ]	[ 95.11805822 68.40808567 80.42920075 120.38193194]	tangent	ccs	rois_ho	[0.7 0.4 0.15 0.55]
77	[-42.13501396 -3.12194737 19.73359443 -66.93271936]	[-99.39760782 73.62548212 83.46035697 78.70301197]	tangent	ccs	rois_tt	[0.7 0.4 0.15 0.55]
78	[ -9.72028079 -31.51462631 -45.32483134 -61.50964434]	[118.65991405 108.78067686 108.49832182 92.55001375]	tangent	cpac	rois_cc200	[0.7 0.4 0.15 0.55]
79	[-27.35530576 -29.58516729 -28.38313206 -49.95896384]	[114.91982542 112.0194933 119.01089112 105.04621868]	tangent	cpac	rois_cc400	[0.7 0.4 0.15 0.55]
80	[-78.49823415 -23.62914759 -6.02004619 -77.03202343]	[107.52106053 135.3065467 137.10935145 109.41188569]	tangent	cpac	rois_dosenbach160	[0.7 0.4 0.15 0.55]
81	[ 6.12326577 -12.79692805 -46.66489411 3.08566305]	[116.98335835 108.59425806 100.05070191 115.17907457]	tangent	cpac	rois_ez	[0.7 0.4 0.15 0.55]
82	[ 42.21168497 -54.47714471 16.03142615 -71.46294469]	[101.14373699 97.21610121 99.42244777 84.57308059]	tangent	cpac	rois_ho	[0.7 0.4 0.15 0.55]
83	[-70.9466277 -32.04633401 -0.77092329 25.55533879]	[ 91.29505493 113.54835635 120.89739744 119.51134562]	tangent	cpac	rois_tt	[0.7 0.4 0.15 0.55]
84	[-25.11255499 -21.09475222 -33.12684068 -52.82386081]	[85.30297926 82.32176611 77.52061534 83.08435858]	tangent	dparsf	rois_cc200	[0.7 0.4 0.15 0.55]
85	[-33.75945897 -25.10743749 -45.99509012 -46.93370873]	[94.03128064 88.67969011 88.05886215 94.81997966]	tangent	dparsf	rois_cc400	[0.7 0.4 0.15 0.55]
86	[-84.38191591 -50.54136139 -72.93082325 60.78450864]	[ 93.42430401 121.35062706 103.2917878 111.41692651]	tangent	dparsf	rois_dosenbach160	[0.7 0.4 0.15 0.55]
87	[-49.81752002 -2.25459983 -20.44597375 -50.72108831]	[73.66419179 82.10414518 75.15123063 71.89417619]	tangent	dparsf	rois_ez	[0.7 0.4 0.15 0.55]
88	[ 19.0624979 0.6233669 -22.85783463 20.49563891]	[114.86477607 78.22401674 69.72365685 113.1377402 ]	tangent	dparsf	rois_ho	[0.7 0.4 0.15 0.55]
89	[47.48507352 25.34471137 28.97295961 46.79517856]	[101.06536993 86.46584175 88.05323202 97.72574084]	tangent	dparsf	rois_tt	[0.7 0.4 0.15 0.55]
90	[-32.94561778 -27.62832063 -36.49978097 -36.49995842]	[85.33450981 93.48236253 86.92925597 86.92892692]	tangent	niak	rois_cc200	[0.7 0.4 0.15 0.55]
91	[-19.40947633 -21.88220221 -34.75225098 -30.9539093 ]	[103.57158349 103.27131329 101.49886618 102.24193853]	tangent	niak	rois_cc400	[0.7 0.4 0.15 0.55]
92	[ 49.9028565 -33.38454189 39.77647861 -58.08532721]	[113.38886163 125.32533224 118.69172261 111.34473542]	tangent	niak	rois_dosenbach160	[0.7 0.4 0.15 0.55]
93	[3.72409259 4.05969084 5.72118451 8.59370259]	[107.77197603 107.67792601 103.04982441 101.90910485]	tangent	niak	rois_ez	[0.7 0.4 0.15 0.55]
94	[ -9.82368126 -29.94536058 30.64861776 31.62742825]	[116.90205758 -14.0081168 108.62447954 107.84337831]	tangent	niak	rois_ho	[0.7 0.4 0.15 0.55]
95	[35.4255973 30.36853048 29.31078967 24.86231876]	[100.46310964 103.91192216 100.54268723 102.62549445]	tangent	niak	rois_tt	[0.7 0.4 0.15 0.55]
